# Supplementary material for: Higher order polyploids exhibit enhanced desiccation tolerance in the grass Microchloa caffra
Source: J Exp Bot. 2024 Mar 21;75(11):3612–23. doi: 10.1093/jxb/erae126 (PMC11156804; doi:10.1093/jxb/erae126)
Supplement: erae126_suppl_Supplementary_Dataset_S1 [file erae126_suppl_supplementary_dataset_s1.xlsx]

## Sheet: Phenotype field & common cond.
Species	Provence	Region	Site	Plant ID	Progeny Plant ID	rep (leaf / pannicle)	leaf length (cm)	leaf width (mm)	pannicle length (cm)	Number of panicles	Growth condition	Latatude (S)	Longitude €	Elevation
M. caffra	Mpumalanga	Buffelskloof	BK breakfast rock	BK_BR_B	B2					47	Common conditions
M. caffra	Mpumalanga	Buffelskloof	BK breakfast rock	BK_BR_B	B3					59	Common conditions
M. caffra	Mpumalanga	Buffelskloof	BK breakfast rock	BK_BR_C	C1	1	3.1	1	7.5	27	Common conditions
M. caffra	Mpumalanga	Buffelskloof	BK breakfast rock	BK_BR_C	C1	3	2.7	1.25	10.2		Common conditions
M. caffra	Mpumalanga	Buffelskloof	BK breakfast rock	BK_BR_C	C1	2	2.9	1	8		Common conditions
M. caffra	Mpumalanga	Buffelskloof	BK breakfast rock	BK_BR_C	C2					54	Common conditions
M. caffra	Mpumalanga	Buffelskloof	BK drop in	BK_DI_A	A1					45	Common conditions
M. caffra	Mpumalanga	Buffelskloof	BK drop in	BK_DI_A	A2	1	4	1.5	4.9	9	Common conditions
M. caffra	Mpumalanga	Buffelskloof	BK drop in	BK_DI_A	A2	3	4.1	1.5	9		Common conditions
M. caffra	Mpumalanga	Buffelskloof	BK drop in	BK_DI_A	A2	2	4.6	1.25	4.2		Common conditions
M. caffra	Mpumalanga	Buffelskloof	BK drop in	BK_DI_A	A3					37	Common conditions
M. caffra	Mpumalanga	Buffelskloof	BK drop in	BK_DI_A	A4	1	5	1	9.6	43	Common conditions
M. caffra	Mpumalanga	Buffelskloof	BK drop in	BK_DI_A	A4	2	4	1.25	8.8		Common conditions
M. caffra	Mpumalanga	Buffelskloof	BK drop in	BK_DI_A	A4	3	4.8	1.25	8.9		Common conditions
M. caffra	Mpumalanga	Buffelskloof	BK drop in	BK_DI_A	A5					22	Common conditions
M. caffra	Mpumalanga	Buffelskloof	BK drop in	BK_DI_A	A6	1	2.8	1	9.3	25	Common conditions
M. caffra	Mpumalanga	Buffelskloof	BK drop in	BK_DI_A	A6	2	3.4	1	7.6		Common conditions
M. caffra	Mpumalanga	Buffelskloof	BK drop in	BK_DI_A	A6	3	3.9	1.5	6.9		Common conditions
M. caffra	Mpumalanga	Buffelskloof	BK drop in	BK_DI_B	B1					21	Common conditions
M. caffra	Mpumalanga	Buffelskloof	BK drop in	BK_DI_B	B2					20	Common conditions
M. caffra	Mpumalanga	Buffelskloof	BK drop in	BK_DI_B	B3					15	Common conditions
M. caffra	Mpumalanga	Buffelskloof	BK drop in	BK_DI_B	B4	1	2.9	1.5	8.1	15	Common conditions
M. caffra	Mpumalanga	Buffelskloof	BK drop in	BK_DI_B	B4	2	4.2	1	8.4		Common conditions
M. caffra	Mpumalanga	Buffelskloof	BK drop in	BK_DI_B	B4	3	4.4	1	6.4		Common conditions
M. caffra	Mpumalanga	Buffelskloof	BK drop in	BK_DI_B	B5	1	3.3	1.5	11.1	23	Common conditions
M. caffra	Mpumalanga	Buffelskloof	BK drop in	BK_DI_B	B5	2	3.1	1.25	9		Common conditions
M. caffra	Mpumalanga	Buffelskloof	BK drop in	BK_DI_B	B5	3	3.1	1.25	8.1		Common conditions
M. caffra	Mpumalanga	Buffelskloof	BK drop in	BK_DI_B	B6	1	4.2	1	9	9	Common conditions
M. caffra	Mpumalanga	Buffelskloof	BK drop in	BK_DI_B	B6	3	4	1	9.1		Common conditions
M. caffra	Mpumalanga	Buffelskloof	BK drop in	BK_DI_B	B6	2	5.1	1.25	7.2		Common conditions
M. caffra	Mpumalanga	Buffelskloof	BK drop in	BK_DI_C	C4	1	3.9	1	10.1	20	Common conditions
M. caffra	Mpumalanga	Buffelskloof	BK drop in	BK_DI_C	C4	3	3.9	1.5	12.2		Common conditions
M. caffra	Mpumalanga	Buffelskloof	BK drop in	BK_DI_C	C4	2	4.5	1.75	9.1		Common conditions
M. caffra	Mpumalanga	Buffelskloof	BK drop in	BK_DI_C	C5	1	3.6	1	10.9	23	Common conditions
M. caffra	Mpumalanga	Buffelskloof	BK drop in	BK_DI_C	C6	1	3.9	1	7.5	29	Common conditions
M. caffra	Mpumalanga	Buffelskloof	BK drop in	BK_DI_C	C6	3	2.9	1.25	10.2		Common conditions
M. caffra	Mpumalanga	Buffelskloof	BK drop in	BK_DI_C	C6	2	3	1.5	8		Common conditions
M. caffra	Mpumalanga	Buffelskloof	BK drop in	BK_DI_C	C6	3	3	1.5	12.4		Common conditions
M. caffra	Mpumalanga	Buffelskloof	BK drop in	BK_DI_C	C6	2	3.4	1	11		Common conditions
M. caffra	Mpumalanga	Buffelskloof	BK low kloof	BK_LK_C	C1					15	Common conditions
M. caffra	Mpumalanga	Buffelskloof	BK low kloof	BK_LK_C	C2					20	Common conditions
M. caffra	Mpumalanga	Buffelskloof	BK low kloof	BK_LK_C	C3	1	3.3	1.5		25	Common conditions
M. caffra	Mpumalanga	Buffelskloof	BK low kloof	BK_LK_C	C3	3	3.2	1.25			Common conditions
M. caffra	Mpumalanga	Buffelskloof	BK low kloof	BK_LK_C	C3	2	3.8	1.5			Common conditions
M. caffra	Mpumalanga	Buffelskloof	BK low kloof	BK_LK_C	C4					17	Common conditions
M. caffra	Mpumalanga	Buffelskloof	BK low kloof	BK_LK_C	C5	1	3.2	1.5	13.5	38	Common conditions
M. caffra	Mpumalanga	Buffelskloof	BK low kloof	BK_LK_C	C5	3	2.5	1.5	13		Common conditions
M. caffra	Mpumalanga	Buffelskloof	BK low kloof	BK_LK_C	C5	2	3.2	1	15		Common conditions
M. caffra	Mpumalanga	Buffelskloof	BK upper kloof	BK_UK_A	A1	3	3.1	1.5	9.1		Common conditions
M. caffra	Mpumalanga	Buffelskloof	BK upper kloof	BK_UK_A	A1	2	3.3	1.75	8.3		Common conditions
M. caffra	Mpumalanga	Buffelskloof	BK upper kloof	BK_UK_A	A1	1	3.4	1	7.9	15	Common conditions
M. caffra	Mpumalanga	Buffelskloof	BK upper kloof	BK_UK_A	A2					20	Common conditions
M. caffra	Mpumalanga	Buffelskloof	BK upper kloof	BK_UK_A	A3					26	Common conditions
M. caffra	Mpumalanga	Buffelskloof	BK upper kloof	BK_UK_A	A4					22	Common conditions
M. caffra	Mpumalanga	Buffelskloof	BK upper kloof	BK_UK_A	A5	1	2.1	1	11.1	25	Common conditions
M. caffra	Mpumalanga	Buffelskloof	BK upper kloof	BK_UK_A	A5	2	2.8	1.25	12		Common conditions
M. caffra	Mpumalanga	Buffelskloof	BK upper kloof	BK_UK_A	A5	3	3	1	11.3		Common conditions
M. caffra	Mpumalanga	Buffelskloof	BK upper kloof	BK_UK_A	A6	3	2.9	1.25	9.5		Common conditions
M. caffra	Mpumalanga	Buffelskloof	BK upper kloof	BK_UK_A	A6	1	3	1.25	11	22	Common conditions
M. caffra	Mpumalanga	Buffelskloof	BK upper kloof	BK_UK_A	A6	2	3.3	1.75	10.2		Common conditions
M. caffra	Mpumalanga	Buffelskloof	BK upper kloof	BK_UK_B	B1	1	4	1	14	21	Common conditions
M. caffra	Mpumalanga	Buffelskloof	BK upper kloof	BK_UK_B	B1	3	3	1.75	12		Common conditions
M. caffra	Mpumalanga	Buffelskloof	BK upper kloof	BK_UK_B	B1	2	3.2	1.25	9.2		Common conditions
M. caffra	Mpumalanga	Buffelskloof	BK upper kloof	BK_UK_B	B2	2	3.7	1.75	9.3		Common conditions
M. caffra	Mpumalanga	Buffelskloof	BK upper kloof	BK_UK_B	B2	3	3.9	1.5	11		Common conditions
M. caffra	Mpumalanga	Buffelskloof	BK upper kloof	BK_UK_B	B2	1	4.1	1.5	9	20	Common conditions
M. caffra	Mpumalanga	Buffelskloof	BK upper kloof	BK_UK_B	B3					27	Common conditions
M. caffra	Mpumalanga	Buffelskloof	BK upper kloof	BK_UK_B	B4					30	Common conditions
M. caffra	Mpumalanga	Buffelskloof	BK upper kloof	BK_UK_B	B5	1	3.1	1.5	10.9	25	Common conditions
M. caffra	Mpumalanga	Buffelskloof	BK upper kloof	BK_UK_B	B5	3	3.2	1.75	11.1		Common conditions
M. caffra	Mpumalanga	Buffelskloof	BK upper kloof	BK_UK_B	B5	2	4.2	1.25	10.4		Common conditions
M. caffra	Mpumalanga	Buffelskloof	BK upper kloof	BK_UK_B	B6					33	Common conditions
M. caffra	Mpumalanga	Buffelskloof	BK upper kloof	BK_UK_C	C1	1	3.1	1.5	14.2	31	Common conditions
M. caffra	Mpumalanga	Buffelskloof	BK upper kloof	BK_UK_C	C2	1	3	1.25		36	Common conditions
M. caffra	Mpumalanga	Buffelskloof	BK upper kloof	BK_UK_C	C2	2	3.1	1			Common conditions
M. caffra	Mpumalanga	Buffelskloof	BK upper kloof	BK_UK_C	C2	3	3.3	1.5			Common conditions
M. caffra	Mpumalanga	Buffelskloof	BK upper kloof	BK_UK_C	C3	1	2.9	1.5	8.2	41	Common conditions
M. caffra	Mpumalanga	Buffelskloof	BK upper kloof	BK_UK_C	C3	2	2.2	1.25	15.1		Common conditions
M. caffra	Mpumalanga	Buffelskloof	BK upper kloof	BK_UK_C	C3	2	3	1.75	7.4		Common conditions
M. caffra	Mpumalanga	Buffelskloof	BK upper kloof	BK_UK_C	C3	3	4	1.75	7.9		Common conditions
M. caffra	Mpumalanga	Buffelskloof	BK upper kloof	BK_UK_C	C3	3	4	1	13.3		Common conditions
M. caffra	Limpopo	Sister mountian	Sister mountian	Mtn_Sis_A	A1					44	Common conditions
M. caffra	Limpopo	Sister mountian	Sister mountian	Mtn_Sis_A	A2	1	3	1.5	7.1	41	Common conditions
M. caffra	Limpopo	Sister mountian	Sister mountian	Mtn_Sis_A	A2	2	2.8	1.25	5.2		Common conditions
M. caffra	Limpopo	Sister mountian	Sister mountian	Mtn_Sis_A	A2	3	3.2	1.25	6.9		Common conditions
M. caffra	Limpopo	Sister mountian	Sister mountian	Mtn_Sis_A	A3	1	2.1	1.5	8.7	53	Common conditions
M. caffra	Limpopo	Sister mountian	Sister mountian	Mtn_Sis_A	A3	2	2	1.25	7.6		Common conditions
M. caffra	Limpopo	Sister mountian	Sister mountian	Mtn_Sis_A	A3	3	2.3	1	6.9		Common conditions
M. caffra	Limpopo	Sister mountian	Sister mountian	Mtn_Sis_A	A4	1	2.1	1.5	6.6	40	Common conditions
M. caffra	Limpopo	Sister mountian	Sister mountian	Mtn_Sis_A	A4	2	2.2	1.25	7.9		Common conditions
M. caffra	Limpopo	Sister mountian	Sister mountian	Mtn_Sis_A	A4	3	2.6	1.5	7.7		Common conditions
M. caffra	Limpopo	Sister mountian	Sister mountian	Mtn_Sis_A	A5					50	Common conditions
M. caffra	Limpopo	Sister mountian	Sister mountian	Mtn_Sis_A	A6					39	Common conditions
M. caffra	Limpopo	Sister mountian	Sister mountian	Mtn_Sis_B	B1	1	3.2	1.5	10	32	Common conditions
M. caffra	Limpopo	Sister mountian	Sister mountian	Mtn_Sis_B	B1	3	2.3	1.5	8.4		Common conditions
M. caffra	Limpopo	Sister mountian	Sister mountian	Mtn_Sis_B	B1	2	2.9	1.25	8		Common conditions
M. caffra	Limpopo	Sister mountian	Sister mountian	Mtn_Sis_B	B2	1	2.1	1.5	8	31	Common conditions
M. caffra	Limpopo	Sister mountian	Sister mountian	Mtn_Sis_B	B2	3	1.9	1.27	8.4		Common conditions
M. caffra	Limpopo	Sister mountian	Sister mountian	Mtn_Sis_B	B2	2	2.3	1.75	8.2		Common conditions
M. caffra	Limpopo	Sister mountian	Sister mountian	Mtn_Sis_B	B4	1	3.3	1	7.6	45	Common conditions
M. caffra	Limpopo	Sister mountian	Sister mountian	Mtn_Sis_B	B4	2	3	1.25	8.1		Common conditions
M. caffra	Limpopo	Sister mountian	Sister mountian	Mtn_Sis_B	B4	3	3.8	1	8.5		Common conditions
M. caffra	Limpopo	Sister mountian	Sister mountian	Mtn_Sis_C	C2					42	Common conditions
M. caffra	Limpopo	Sister mountian	Sister mountian	Mtn_Sis_C	C3	1	3.1	1.5	9.6	10	Common conditions
M. caffra	Limpopo	Sister mountian	Sister mountian	Mtn_Sis_C	C3	3	3	1.25	8.7		Common conditions
M. caffra	Limpopo	Sister mountian	Sister mountian	Mtn_Sis_C	C3	2	3.2	1	10.2		Common conditions
M. caffra	Limpopo	Sister mountian	Sister mountian	Mtn_Sis_C	C4	1	1.9	2	9.6	15	Common conditions
M. caffra	Limpopo	Sister mountian	Sister mountian	Mtn_Sis_C	C4	3	2.5	1.75	8.5		Common conditions
M. caffra	Limpopo	Sister mountian	Sister mountian	Mtn_Sis_C	C4	2	2.9	1.5	6.9		Common conditions
M. caffra	Limpopo	Sister mountian	Sister mountian	Mtn_Sis_C	C5					28	Common conditions
M. caffra	Limpopo	Sister mountian	Sister mountian	Mtn_Sis_C	C6	1	2.9	1.25	7.7	25	Common conditions
M. caffra	Limpopo	Sister mountian	Sister mountian	Mtn_Sis_C	C6	2	2.1	1.75	9.8		Common conditions
M. caffra	Limpopo	Sister mountian	Sister mountian	Mtn_Sis_C	C6	3	2.7	2	7.5		Common conditions
M. caffra	Limpopo	Swebe Swebe	SS brown river	SS_BR_A	A1					2	Common conditions
M. caffra	Limpopo	Swebe Swebe	SS brown river	SS_BR_A	A2					6	Common conditions
M. caffra	Limpopo	Swebe Swebe	SS brown river	SS_BR_A	A3	2	5.2	2	15.5		Common conditions
M. caffra	Limpopo	Swebe Swebe	SS brown river	SS_BR_A	A3	3	6.9	1.5	17		Common conditions
M. caffra	Limpopo	Swebe Swebe	SS brown river	SS_BR_A	A3	1	7.2	2	10.5	8	Common conditions
M. caffra	Limpopo	Swebe Swebe	SS brown river	SS_BR_B	B6	1	3.2	1.5		0	Common conditions
M. caffra	Limpopo	Swebe Swebe	SS brown river	SS_BR_B	B6	3	3.6	1.25			Common conditions
M. caffra	Limpopo	Swebe Swebe	SS brown river	SS_BR_B	B6	2	4.1	1.75			Common conditions
M. caffra	Limpopo	Swebe Swebe	SS brown river	SS_BR_C	C1					1	Common conditions
M. caffra	Limpopo	Swebe Swebe	SS brown river	SS_BR_C	C2					1	Common conditions
M. caffra	Limpopo	Swebe Swebe	SS brown river	SS_BR_C	C3					2	Common conditions
M. caffra	Limpopo	Swebe Swebe	SS brown river	SS_BR_C	C5	1	7.3	1.5	12.9	10	Common conditions
M. caffra	Limpopo	Swebe Swebe	SS brown river	SS_BR_C	C5	3	7.5	1.5	15.2		Common conditions
M. caffra	Limpopo	Swebe Swebe	SS brown river	SS_BR_C	C5	2	9.6	1.75	13.4		Common conditions
M. caffra	Limpopo	Swebe Swebe	SS lazy tree	SS_LT_A	A1	1	6	2		0	Common conditions
M. caffra	Limpopo	Swebe Swebe	SS lazy tree	SS_LT_A	A1	2	5.8	2			Common conditions
M. caffra	Limpopo	Swebe Swebe	SS lazy tree	SS_LT_A	A1	3	5.9	2.25			Common conditions
M. caffra	Limpopo	Swebe Swebe	SS lazy tree	SS_LT_B	B2	1	8.9	2	12.2	2	Common conditions
M. caffra	Limpopo	Swebe Swebe	SS lazy tree	SS_LT_B	B2	2	5.4	2.25	12.6		Common conditions
M. caffra	Limpopo	Swebe Swebe	SS lazy tree	SS_LT_B	B2	3	6	2			Common conditions
M. caffra	Limpopo	Swebe Swebe	SS lazy tree	SS_LT_B	B4	1	7.1	1.75	11	2	Common conditions
M. caffra	Limpopo	Swebe Swebe	SS lazy tree	SS_LT_B	B4	2	7	2	10.9		Common conditions
M. caffra	Limpopo	Swebe Swebe	SS lazy tree	SS_LT_B	B4	3	7.7	2			Common conditions
M. caffra	Limpopo	Swebe Swebe	SS lazy tree	SS_LT_C	C2	1	5.1	2		4	Common conditions
M. caffra	Limpopo	Swebe Swebe	SS lazy tree	SS_LT_C	C2	2	4.1	2.5			Common conditions
M. caffra	Limpopo	Swebe Swebe	SS lazy tree	SS_LT_C	C2	3	5	2.25			Common conditions
M. caffra	Limpopo	Swebe Swebe	SS lazy tree	SS_LT_C	C3	1	6.6	2		0	Common conditions
M. caffra	Limpopo	Swebe Swebe	SS lazy tree	SS_LT_C	C3	2	5	2.25			Common conditions
M. caffra	Limpopo	Swebe Swebe	SS lazy tree	SS_LT_C	C3	3	6.1	2.5			Common conditions
M. caffra	Limpopo	Swebe Swebe	SS lazy tree	SS_LT_C	C5					0	Common conditions
M. caffra	Limpopo	Swebe Swebe	SS lazy tree	SS_LT_C	C6	1	4.8	1		0	Common conditions
M. caffra	Limpopo	Swebe Swebe	SS lazy tree	SS_LT_C	C6	3	5.1	2			Common conditions
M. caffra	Limpopo	Swebe Swebe	SS lazy tree	SS_LT_C	C6	2	5.5	1.25			Common conditions
M. caffra	Limpopo	Swebe Swebe	SS river view	SS_RV_A	A1					18	Common conditions
M. caffra	Limpopo	Swebe Swebe	SS river view	SS_RV_A	A2	1	6.3	1.75	11.2	21	Common conditions
M. caffra	Limpopo	Swebe Swebe	SS river view	SS_RV_A	A2	3	5	2	9.2		Common conditions
M. caffra	Limpopo	Swebe Swebe	SS river view	SS_RV_A	A2	2	6	1.5	11.1		Common conditions
M. caffra	Limpopo	Swebe Swebe	SS river view	SS_RV_B	B2	1	5.6	2	14	11	Common conditions
M. caffra	Limpopo	Swebe Swebe	SS river view	SS_RV_B	B2	2	5	2.25	15.9		Common conditions
M. caffra	Limpopo	Swebe Swebe	SS river view	SS_RV_B	B2	3	5.4	1.75	14.2		Common conditions
M. caffra	Limpopo	Swebe Swebe	SS river view	SS_RV_C	C2	1	5.8	1.75	13.5	15	Common conditions
M. caffra	Limpopo	Swebe Swebe	SS river view	SS_RV_C	C2	2	4.75	2	15		Common conditions
M. caffra	Limpopo	Swebe Swebe	SS river view	SS_RV_C	C2	3	5.2	2			Common conditions
M. caffra	Limpopo	Swebe Swebe	SS wasp corner	SS_WC_A	A1	3	6.4	2			Common conditions
M. caffra	Limpopo	Swebe Swebe	SS wasp corner	SS_WC_A	A1	2	6.6	2			Common conditions
M. caffra	Limpopo	Swebe Swebe	SS wasp corner	SS_WC_A	A1	1	7	2.5		0	Common conditions
M. caffra	Limpopo	Swebe Swebe	SS wasp corner	SS_WC_A	A2	1	5.6	2.25		0	Common conditions
M. caffra	Limpopo	Swebe Swebe	SS wasp corner	SS_WC_A	A2	3	5.9	2.25			Common conditions
M. caffra	Limpopo	Swebe Swebe	SS wasp corner	SS_WC_A	A2	2	6.1	2			Common conditions
M. caffra	Limpopo	Swebe Swebe	SS wasp corner	SS_WC_A	A4	1	5.3	2		0	Common conditions
M. caffra	Limpopo	Swebe Swebe	SS wasp corner	SS_WC_A	A4	3	5.5	2.5			Common conditions
M. caffra	Limpopo	Swebe Swebe	SS wasp corner	SS_WC_A	A4	2	5.8	2.25			Common conditions
M. caffra	Limpopo	Swebe Swebe	SS wasp corner	SS_WC_A	A5					0	Common conditions
M. caffra	Limpopo	Swebe Swebe	SS wasp corner	SS_WC_B	B1	1	5.9	2		1	Common conditions
M. caffra	Limpopo	Swebe Swebe	SS wasp corner	SS_WC_B	B1	3	4.9	2			Common conditions
M. caffra	Limpopo	Swebe Swebe	SS wasp corner	SS_WC_B	B1	2	9	1.75			Common conditions
M. caffra	Limpopo	Swebe Swebe	SS wasp corner	SS_WC_B	B2					3	Common conditions
M. caffra	Limpopo	Veloren	VL falls	VL_Falls_A	A1					0	Common conditions
M. caffra	Limpopo	Veloren	VL falls	VL_Falls_A	A2					0	Common conditions
M. caffra	Limpopo	Veloren	VL falls	VL_Falls_A	A3					0	Common conditions
M. caffra	Limpopo	Veloren	VL falls	VL_Falls_A	A4	1	9.9	2.5		0	Common conditions
M. caffra	Limpopo	Veloren	VL falls	VL_Falls_A	A4	2	6.1	2.75			Common conditions
M. caffra	Limpopo	Veloren	VL falls	VL_Falls_A	A4	3	7	3			Common conditions
M. caffra	Limpopo	Veloren	VL falls	VL_Falls_B	B2	1	6.9	2		0	Common conditions
M. caffra	Limpopo	Veloren	VL falls	VL_Falls_B	B2	2	6	1.75			Common conditions
M. caffra	Limpopo	Veloren	VL falls	VL_Falls_B	B2	3	6.6	2			Common conditions
M. caffra	Limpopo	Veloren	VL falls	VL_Falls_B	B3					0	Common conditions
M. caffra	Limpopo	Veloren	VL falls	VL_Falls_C	C1					0	Common conditions
M. caffra	Limpopo	Veloren	VL falls	VL_Falls_C	C4	1	5.4	2		0	Common conditions
M. caffra	Limpopo	Veloren	VL falls	VL_Falls_C	C4	3	5.4	2.25			Common conditions
M. caffra	Limpopo	Veloren	VL falls	VL_Falls_C	C4	2	6.2	2			Common conditions
M. caffra	Limpopo	Veloren	VL falls	VL_Falls_C	C5	1	5.6	1.75		0	Common conditions
M. caffra	Limpopo	Veloren	VL falls	VL_Falls_C	C5	3	4.1	2.5			Common conditions
M. caffra	Limpopo	Veloren	VL falls	VL_Falls_C	C5	2	4.5	2			Common conditions
M. caffra	Limpopo	Veloren	VL main gate	VL_MG_A	A1					3	Common conditions
M. caffra	Limpopo	Veloren	VL main gate	VL_MG_A	A2					4	Common conditions
M. caffra	Limpopo	Veloren	VL main gate	VL_MG_A	A3	1	3.6	1.5	8	6	Common conditions
M. caffra	Limpopo	Veloren	VL main gate	VL_MG_A	A3	2	3.2	1	9.1		Common conditions
M. caffra	Limpopo	Veloren	VL main gate	VL_MG_A	A3	3	3.3	1.25	7.3		Common conditions
M. caffra	Limpopo	Veloren	VL main gate	VL_MG_A	A4	1	4.3	1.5		2	Common conditions
M. caffra	Limpopo	Veloren	VL main gate	VL_MG_A	A4	2	3.6	1.25			Common conditions
M. caffra	Limpopo	Veloren	VL main gate	VL_MG_A	A4	3	4.2	1			Common conditions
M. caffra	Limpopo	Veloren	VL main gate	VL_MG_A	A5					5	Common conditions
M. caffra	Limpopo	Veloren	VL main gate	VL_MG_B	B1					3	Common conditions
M. caffra	Limpopo	Veloren	VL main gate	VL_MG_B	B2					2	Common conditions
M. caffra	Limpopo	Veloren	VL main gate	VL_MG_B	B3	1	3.5	1	8	0	Common conditions
M. caffra	Limpopo	Veloren	VL main gate	VL_MG_B	B3	2	3.4	1.25	6.6		Common conditions
M. caffra	Limpopo	Veloren	VL main gate	VL_MG_B	B3	3	3.6	1.5	7.7		Common conditions
M. caffra	Limpopo	Veloren	VL main gate	VL_MG_B	B4					6	Common conditions
M. caffra	Limpopo	Veloren	VL main gate	VL_MG_B	B5	1	3.4	1.5	10.3	0	Common conditions
M. caffra	Limpopo	Veloren	VL main gate	VL_MG_B	B5	2	3.1	1.25	9.8		Common conditions
M. caffra	Limpopo	Veloren	VL main gate	VL_MG_B	B5	3	4.2	1.5			Common conditions
M. caffra	Limpopo	Veloren	VL main gate	VL_MG_B	B6					0	Common conditions
M. caffra	Limpopo	Veloren	VL main gate	VL_MG_C	C2	1	4.6	1.75	9.3	28	Common conditions
M. caffra	Limpopo	Veloren	VL main gate	VL_MG_C	C2	3	3.6	1.25	9.2		Common conditions
M. caffra	Limpopo	Veloren	VL main gate	VL_MG_C	C2	2	3.9	1.5	6.3		Common conditions
M. caffra	Limpopo	Veloren	VL main gate	VL_MG_C	C4					37	Common conditions
M. caffra	Limpopo	Veloren	VL main gate	VL_MG_C	C5	1	4.8	1.5	9	20	Common conditions
M. caffra	Limpopo	Veloren	VL main gate	VL_MG_C	C5	3	3.4	2	7.6		Common conditions
M. caffra	Limpopo	Veloren	VL main gate	VL_MG_C	C5	2	4.6	1.25	7.8		Common conditions
M. caffra	Limpopo	Veloren	VL main gate	VL_MG_C	C6	1	3.8	1.5	8.3	11	Common conditions
M. caffra	Limpopo	Veloren	VL main gate	VL_MG_C	C6	2	3.6	1.5	8.1		Common conditions
M. caffra	Limpopo	Veloren	VL main gate	VL_MG_C	C6	3	4	1.25	8.9		Common conditions
M. caffra	Mpumalanga	Buffelskloof	BK breakfast rock	BK_BR_A		1	2.9	1.5	10.4	21	Field	25.19.785	030.29.650	1304
M. caffra	Mpumalanga	Buffelskloof	BK breakfast rock	BK_BR_A		2	3	1	9.9		Field	25.19.785	030.29.650	1304
M. caffra	Mpumalanga	Buffelskloof	BK breakfast rock	BK_BR_A		3	3	1.5	10.1		Field	25.19.785	030.29.650	1304
M. caffra	Mpumalanga	Buffelskloof	BK breakfast rock	BK_BR_B		3	3.5	1.25	11		Field	25.19.785	030.29.650	1304
M. caffra	Mpumalanga	Buffelskloof	BK breakfast rock	BK_BR_B		2	3.8	1.5	9		Field	25.19.785	030.29.650	1304
M. caffra	Mpumalanga	Buffelskloof	BK breakfast rock	BK_BR_B		1	4.3	1.5	10	43	Field	25.19.785	030.29.650	1304
M. caffra	Mpumalanga	Buffelskloof	BK breakfast rock	BK_BR_C		1	3.2	1.5	10.5	43	Field	25.19.785	030.29.650	1304
M. caffra	Mpumalanga	Buffelskloof	BK breakfast rock	BK_BR_C		2	3.5	1.25	10		Field	25.19.785	030.29.650	1304
M. caffra	Mpumalanga	Buffelskloof	BK breakfast rock	BK_BR_C		3	4.5	1.5	8.8		Field	25.19.785	030.29.650	1304
M. caffra	Mpumalanga	Buffelskloof	BK breakfast rock	BK_BR_D		3	1.75	2	8.2		Field	25.19.785	030.29.650	1304
M. caffra	Mpumalanga	Buffelskloof	BK breakfast rock	BK_BR_D		1	1.9	1.75	8	29	Field	25.19.785	030.29.650	1304
M. caffra	Mpumalanga	Buffelskloof	BK breakfast rock	BK_BR_D		2	2	2	7.5		Field	25.19.785	030.29.650	1304
M. caffra	Mpumalanga	Buffelskloof	BK breakfast rock	BK_BR_E		2	2.9	1	8		Field	25.19.785	030.29.650	1304
M. caffra	Mpumalanga	Buffelskloof	BK breakfast rock	BK_BR_E		3	3.3	1.25	9.2		Field	25.19.785	030.29.650	1304
M. caffra	Mpumalanga	Buffelskloof	BK breakfast rock	BK_BR_E		1	3.5	1	8.5	14	Field	25.19.785	030.29.650	1304
M. caffra	Mpumalanga	Buffelskloof	BK breakfast rock	BK_BR_F		2	3.1	1	9.2		Field	25.19.785	030.29.650	1304
M. caffra	Mpumalanga	Buffelskloof	BK breakfast rock	BK_BR_F		1	3.5	1.5	9.9	18	Field	25.19.785	030.29.650	1304
M. caffra	Mpumalanga	Buffelskloof	BK breakfast rock	BK_BR_F		3	3.6	1	9.4		Field	25.19.785	030.29.650	1304
M. caffra	Mpumalanga	Buffelskloof	BK breakfast rock	BK_BR_G		1	2.5	1.25	9	26	Field	25.19.785	030.29.650	1304
M. caffra	Mpumalanga	Buffelskloof	BK breakfast rock	BK_BR_G		3	3	1	7.7		Field	25.19.785	030.29.650	1304
M. caffra	Mpumalanga	Buffelskloof	BK breakfast rock	BK_BR_G		2	3.5	1	7.5		Field	25.19.785	030.29.650	1304
M. caffra	Mpumalanga	Buffelskloof	BK drop in	BK_DI_A		1	2	1.25	5	15	Field	25.18.041	030.30.463	1515
M. caffra	Mpumalanga	Buffelskloof	BK drop in	BK_DI_A		2	2.2	1.25	5.2		Field	25.18.041	030.30.463	1515
M. caffra	Mpumalanga	Buffelskloof	BK drop in	BK_DI_A		3	2.5	1	5		Field	25.18.041	030.30.463	1515
M. caffra	Mpumalanga	Buffelskloof	BK drop in	BK_DI_B		1	3.6	1.25	7.1	66	Field	25.18.041	030.30.463	1515
M. caffra	Mpumalanga	Buffelskloof	BK drop in	BK_DI_B		2	3.6	1	6.5		Field	25.18.041	030.30.463	1515
M. caffra	Mpumalanga	Buffelskloof	BK drop in	BK_DI_B		3	4	1	7.9		Field	25.18.041	030.30.463	1515
M. caffra	Mpumalanga	Buffelskloof	BK drop in	BK_DI_C		3	3.1	1	7.1		Field	25.18.041	030.30.463	1515
M. caffra	Mpumalanga	Buffelskloof	BK drop in	BK_DI_C		2	3.6	1.25	7.2		Field	25.18.041	030.30.463	1515
M. caffra	Mpumalanga	Buffelskloof	BK drop in	BK_DI_C		1	4.5	1	6.6	41	Field	25.18.041	030.30.463	1515
M. caffra	Mpumalanga	Buffelskloof	BK drop in	BK_DI_D		3	3.2	1.25	6.9		Field	25.18.041	030.30.463	1515
M. caffra	Mpumalanga	Buffelskloof	BK drop in	BK_DI_D		2	3.9	1.25	7.2		Field	25.18.041	030.30.463	1515
M. caffra	Mpumalanga	Buffelskloof	BK drop in	BK_DI_D		1	4	1	8.5	29	Field	25.18.041	030.30.463	1515
M. caffra	Mpumalanga	Buffelskloof	BK drop in	BK_DI_E		3	2.5	1	5		Field	25.18.041	030.30.463	1515
M. caffra	Mpumalanga	Buffelskloof	BK drop in	BK_DI_E		1	3	1.24	4.9	13	Field	25.18.041	030.30.463	1515
M. caffra	Mpumalanga	Buffelskloof	BK drop in	BK_DI_E		2	3	1	5.5		Field	25.18.041	030.30.463	1515
M. caffra	Mpumalanga	Buffelskloof	BK drop in	BK_DI_F		2	4	1	6.9		Field	25.18.041	030.30.463	1515
M. caffra	Mpumalanga	Buffelskloof	BK drop in	BK_DI_F		1	4.6	1.25	5.7	21	Field	25.18.041	030.30.463	1515
M. caffra	Mpumalanga	Buffelskloof	BK drop in	BK_DI_F		3	5	1	7.2		Field	25.18.041	030.30.463	1515
M. caffra	Mpumalanga	Buffelskloof	BK drop in	BK_DI_G		1	3.2	1.25	5.2	9	Field	25.18.041	030.30.463	1515
M. caffra	Mpumalanga	Buffelskloof	BK drop in	BK_DI_G		2	3.2	1.25	5.3		Field	25.18.041	030.30.463	1515
M. caffra	Mpumalanga	Buffelskloof	BK drop in	BK_DI_G		3	4.2	1.25	5.7		Field	25.18.041	030.30.463	1515
M. caffra	Mpumalanga	Buffelskloof	BK low kloof	BK_LK_A		1	5	1.75	10	40	Field	25.20.085	030.29.385	1193
M. caffra	Mpumalanga	Buffelskloof	BK low kloof	BK_LK_A		2	5	2	11		Field	25.20.085	030.29.385	1193
M. caffra	Mpumalanga	Buffelskloof	BK low kloof	BK_LK_A		3	5.5	1.25	11.9		Field	25.20.085	030.29.385	1193
M. caffra	Mpumalanga	Buffelskloof	BK low kloof	BK_LK_B		3	5.2	1.5	10.6		Field	25.20.085	030.29.385	1193
M. caffra	Mpumalanga	Buffelskloof	BK low kloof	BK_LK_B		2	6	1.5	10.4		Field	25.20.085	030.29.385	1193
M. caffra	Mpumalanga	Buffelskloof	BK low kloof	BK_LK_B		1	8	2.25	10	4	Field	25.20.085	030.29.385	1193
M. caffra	Mpumalanga	Buffelskloof	BK low kloof	BK_LK_C		1	4	2	12.2	9	Field	25.20.085	030.29.385	1193
M. caffra	Mpumalanga	Buffelskloof	BK low kloof	BK_LK_C		2	4.5	2	11.5		Field	25.20.085	030.29.385	1193
M. caffra	Mpumalanga	Buffelskloof	BK low kloof	BK_LK_C		3	5	1.75	10.4		Field	25.20.085	030.29.385	1193
M. caffra	Mpumalanga	Buffelskloof	BK low kloof	BK_LK_D		1	2.9	1.25	13	21	Field	25.20.085	030.29.385	1193
M. caffra	Mpumalanga	Buffelskloof	BK low kloof	BK_LK_D		2	3	1.75	12.2		Field	25.20.085	030.29.385	1193
M. caffra	Mpumalanga	Buffelskloof	BK low kloof	BK_LK_D		3	4.6	1.25	11.4		Field	25.20.085	030.29.385	1193
M. caffra	Mpumalanga	Buffelskloof	BK low kloof	BK_LK_E		1	3	1	13	13	Field	25.20.085	030.29.385	1193
M. caffra	Mpumalanga	Buffelskloof	BK low kloof	BK_LK_E		3	3.3	1.75	12.2		Field	25.20.085	030.29.385	1193
M. caffra	Mpumalanga	Buffelskloof	BK low kloof	BK_LK_E		2	4	1.5	11		Field	25.20.085	030.29.385	1193
M. caffra	Mpumalanga	Buffelskloof	BK low kloof	BK_LK_F		2	2.8	2	10.6		Field	25.20.085	030.29.385	1193
M. caffra	Mpumalanga	Buffelskloof	BK low kloof	BK_LK_F		3	3.2	1.75	11.1		Field	25.20.085	030.29.385	1193
M. caffra	Mpumalanga	Buffelskloof	BK low kloof	BK_LK_F		1	3.5	1.5	10.5	37	Field	25.20.085	030.29.385	1193
M. caffra	Mpumalanga	Buffelskloof	BK low kloof	BK_LK_G		1	5.8	2	12.2	40	Field	25.20.085	030.29.385	1193
M. caffra	Mpumalanga	Buffelskloof	BK low kloof	BK_LK_G		2	6	1.75	14		Field	25.20.085	030.29.385	1193
M. caffra	Mpumalanga	Buffelskloof	BK low kloof	BK_LK_G		3	6.6	2	15.8		Field	25.20.085	030.29.385	1193
M. caffra	Mpumalanga	Buffelskloof	BK upper kloof	BK_UK_A		3	2.6	1	6.2		Field	25.17.078	030.30.579	1631
M. caffra	Mpumalanga	Buffelskloof	BK upper kloof	BK_UK_A		1	3.5	1.25	6	49	Field	25.17.078	030.30.579	1631
M. caffra	Mpumalanga	Buffelskloof	BK upper kloof	BK_UK_A		2	3.5	1.5	7.1		Field	25.17.078	030.30.579	1631
M. caffra	Mpumalanga	Buffelskloof	BK upper kloof	BK_UK_B		2	3.6	1	6.9		Field	25.17.078	030.30.579	1631
M. caffra	Mpumalanga	Buffelskloof	BK upper kloof	BK_UK_B		1	3.7	1	6.6	12	Field	25.17.078	030.30.579	1631
M. caffra	Mpumalanga	Buffelskloof	BK upper kloof	BK_UK_B		3	4	1.25	6.4		Field	25.17.078	030.30.579	1631
M. caffra	Mpumalanga	Buffelskloof	BK upper kloof	BK_UK_C		2	2.7	1.5	6.9		Field	25.17.078	030.30.579	1631
M. caffra	Mpumalanga	Buffelskloof	BK upper kloof	BK_UK_C		1	3.4	1.25	8	36	Field	25.17.078	030.30.579	1631
M. caffra	Mpumalanga	Buffelskloof	BK upper kloof	BK_UK_C		3	3.5	1	7		Field	25.17.078	030.30.579	1631
M. caffra	Mpumalanga	Buffelskloof	BK upper kloof	BK_UK_D		1	4.1	1	6.9	31	Field	25.17.078	030.30.579	1631
M. caffra	Mpumalanga	Buffelskloof	BK upper kloof	BK_UK_D		2	5.1	1	6.9		Field	25.17.078	030.30.579	1631
M. caffra	Mpumalanga	Buffelskloof	BK upper kloof	BK_UK_D		3	5.2	0.75	7.2		Field	25.17.078	030.30.579	1631
M. caffra	Mpumalanga	Buffelskloof	BK upper kloof	BK_UK_E		2	2	1.25	6.9		Field	25.17.078	030.30.579	1631
M. caffra	Mpumalanga	Buffelskloof	BK upper kloof	BK_UK_E		1	2.6	1	6.9	24	Field	25.17.078	030.30.579	1631
M. caffra	Mpumalanga	Buffelskloof	BK upper kloof	BK_UK_E		3	3.5	1	6.3		Field	25.17.078	030.30.579	1631
M. caffra	Mpumalanga	Buffelskloof	BK upper kloof	BK_UK_F		1	2.5	1.5	9	21	Field	25.17.078	030.30.579	1631
M. caffra	Mpumalanga	Buffelskloof	BK upper kloof	BK_UK_F		2	3.6	1	9.5		Field	25.17.078	030.30.579	1631
M. caffra	Mpumalanga	Buffelskloof	BK upper kloof	BK_UK_F		3	4.1	1	9.2		Field	25.17.078	030.30.579	1631
M. caffra	Mpumalanga	Buffelskloof	BK upper kloof	BK_UK_G		2	3.1	1.25	8.3		Field	25.17.078	030.30.579	1631
M. caffra	Mpumalanga	Buffelskloof	BK upper kloof	BK_UK_G		3	3.4	1	6.1		Field	25.17.078	030.30.579	1631
M. caffra	Mpumalanga	Buffelskloof	BK upper kloof	BK_UK_G		1	3.9	1.5	7	26	Field	25.17.078	030.30.579	1631
M. caffra	Limpopo	Sister mountian	Sister mountian	Mtn_Sis_A		2	2	1	7.1		Field	24.29.520	027.44.377	1498
M. caffra	Limpopo	Sister mountian	Sister mountian	Mtn_Sis_A		3	2.4	1.25	6.8		Field	24.29.520	027.44.377	1498
M. caffra	Limpopo	Sister mountian	Sister mountian	Mtn_Sis_A		1	2.5	1.25	8.2	28	Field	24.29.520	027.44.377	1498
M. caffra	Limpopo	Sister mountian	Sister mountian	Mtn_Sis_B		1	3	1.25	8.2	25	Field	24.29.520	027.44.377	1498
M. caffra	Limpopo	Sister mountian	Sister mountian	Mtn_Sis_B		3	3	1.25	8.4		Field	24.29.520	027.44.377	1498
M. caffra	Limpopo	Sister mountian	Sister mountian	Mtn_Sis_B		2	3.6	1	9.3		Field	24.29.520	027.44.377	1498
M. caffra	Limpopo	Sister mountian	Sister mountian	Mtn_Sis_C		3	2.8	1.75	6.6		Field	24.29.520	027.44.377	1498
M. caffra	Limpopo	Sister mountian	Sister mountian	Mtn_Sis_C		1	3	1.25	7.8	33	Field	24.29.520	027.44.377	1498
M. caffra	Limpopo	Sister mountian	Sister mountian	Mtn_Sis_C		2	3.4	1.75	8		Field	24.29.520	027.44.377	1498
M. caffra	Limpopo	Sister mountian	Sister mountian	Mtn_Sis_D		2	2.4	1	8		Field	24.29.520	027.44.377	1498
M. caffra	Limpopo	Sister mountian	Sister mountian	Mtn_Sis_D		1	2.5	0.75	8		Field	24.29.520	027.44.377	1498
M. caffra	Limpopo	Sister mountian	Sister mountian	Mtn_Sis_D		3	2.8	1	7.5		Field	24.29.520	027.44.377	1498
M. caffra	Limpopo	Sister mountian	Sister mountian	Mtn_Sis_E		2	2.1	1.25	6.3		Field	24.29.520	027.44.377	1498
M. caffra	Limpopo	Sister mountian	Sister mountian	Mtn_Sis_E		3	2.4	1.25	7.6		Field	24.29.520	027.44.377	1498
M. caffra	Limpopo	Sister mountian	Sister mountian	Mtn_Sis_E		1	2.5	1.5	7.2		Field	24.29.520	027.44.377	1498
M. caffra	Limpopo	Sister mountian	Sister mountian	Mtn_Sis_F		3	2.7	1.25	7.8		Field	24.29.520	027.44.377	1498
M. caffra	Limpopo	Sister mountian	Sister mountian	Mtn_Sis_F		2	3	1	6.8		Field	24.29.520	027.44.377	1498
M. caffra	Limpopo	Sister mountian	Sister mountian	Mtn_Sis_F		1	3	1	5.3		Field	24.29.520	027.44.377	1498
M. caffra	Limpopo	Sister mountian	Sister mountian	Mtn_Sis_F		1	3.8	2	7		Field	24.29.520	027.44.377	1498
M. caffra	Limpopo	Sister mountian	Sister mountian	Mtn_Sis_G		3	3	1	7.5		Field	24.29.520	027.44.377	1498
M. caffra	Limpopo	Sister mountian	Sister mountian	Mtn_Sis_G		2	3.2	1	7.4		Field	24.29.520	027.44.377	1498
M. caffra	Limpopo	Swebe Swebe	SS brown river	SS_BR_A		3	8.8	1.5	13.4		Field	23.45.032	028.05.557	911
M. caffra	Limpopo	Swebe Swebe	SS brown river	SS_BR_A		1	9	2	19	18	Field	23.45.032	028.05.557	911
M. caffra	Limpopo	Swebe Swebe	SS brown river	SS_BR_A		2	9	1.75	17.5		Field	23.45.032	028.05.557	911
M. caffra	Limpopo	Swebe Swebe	SS brown river	SS_BR_B		1	9	2	13	8	Field	23.45.032	028.05.557	911
M. caffra	Limpopo	Swebe Swebe	SS brown river	SS_BR_B		2	10	1.25	14.8		Field	23.45.032	028.05.557	911
M. caffra	Limpopo	Swebe Swebe	SS brown river	SS_BR_B		3	10	1.25	15		Field	23.45.032	028.05.557	911
M. caffra	Limpopo	Swebe Swebe	SS brown river	SS_BR_C		2	6.4	2	13		Field	23.45.032	028.05.557	911
M. caffra	Limpopo	Swebe Swebe	SS brown river	SS_BR_C		3	7	1.25	13.7		Field	23.45.032	028.05.557	911
M. caffra	Limpopo	Swebe Swebe	SS brown river	SS_BR_C		1	8.4	2	13	8	Field	23.45.032	028.05.557	911
M. caffra	Limpopo	Swebe Swebe	SS brown river	SS_BR_D		1	10	1.5	18		Field	23.45.032	028.05.557	911
M. caffra	Limpopo	Swebe Swebe	SS brown river	SS_BR_D		3	11	1.25	14.5		Field	23.45.032	028.05.557	911
M. caffra	Limpopo	Swebe Swebe	SS brown river	SS_BR_D		2	12	1.25	17.5		Field	23.45.032	028.05.557	911
M. caffra	Limpopo	Swebe Swebe	SS brown river	SS_BR_E		2	9.4	2	18.7		Field	23.45.032	028.05.557	911
M. caffra	Limpopo	Swebe Swebe	SS brown river	SS_BR_E		3	10.1	1.25	17.2		Field	23.45.032	028.05.557	911
M. caffra	Limpopo	Swebe Swebe	SS brown river	SS_BR_E		1	12	1	17		Field	23.45.032	028.05.557	911
M. caffra	Limpopo	Swebe Swebe	SS brown river	SS_BR_F		1	9.4	2	18		Field	23.45.032	028.05.557	911
M. caffra	Limpopo	Swebe Swebe	SS brown river	SS_BR_F		3	9.5	2	19		Field	23.45.032	028.05.557	911
M. caffra	Limpopo	Swebe Swebe	SS brown river	SS_BR_F		2	12.4	1.5	16		Field	23.45.032	028.05.557	911
M. caffra	Limpopo	Swebe Swebe	SS brown river	SS_BR_G		3	9	1.5	15.5		Field	23.45.032	028.05.557	911
M. caffra	Limpopo	Swebe Swebe	SS brown river	SS_BR_G		2	12	1.5	17		Field	23.45.032	028.05.557	911
M. caffra	Limpopo	Swebe Swebe	SS brown river	SS_BR_G		1	16	1.25	16.5		Field	23.45.032	028.05.557	911
M. caffra	Limpopo	Swebe Swebe	SS lazy tree	SS_LT_A		1	9.6	2	15	8	Field	23.47.418	028.04.553	1085
M. caffra	Limpopo	Swebe Swebe	SS lazy tree	SS_LT_A		2	10.3	2	7.4		Field	23.47.418	028.04.553	1085
M. caffra	Limpopo	Swebe Swebe	SS lazy tree	SS_LT_A		3	10.3	1.75	18.5		Field	23.47.418	028.04.553	1085
M. caffra	Limpopo	Swebe Swebe	SS lazy tree	SS_LT_B		1	7.3	2	10.6	7	Field	23.47.418	028.04.553	1085
M. caffra	Limpopo	Swebe Swebe	SS lazy tree	SS_LT_B		3	7.4	2	11.6		Field	23.47.418	028.04.553	1085
M. caffra	Limpopo	Swebe Swebe	SS lazy tree	SS_LT_B		2	7.6	2.25	14.4		Field	23.47.418	028.04.553	1085
M. caffra	Limpopo	Swebe Swebe	SS lazy tree	SS_LT_C		3	11	2	7.9		Field	23.47.418	028.04.553	1085
M. caffra	Limpopo	Swebe Swebe	SS lazy tree	SS_LT_C		2	11.9	2	13.2		Field	23.47.418	028.04.553	1085
M. caffra	Limpopo	Swebe Swebe	SS lazy tree	SS_LT_C		1	12.2	2	17	13	Field	23.47.418	028.04.553	1085
M. caffra	Limpopo	Swebe Swebe	SS lazy tree	SS_LT_D		3	7.5	2	11		Field	23.47.418	028.04.553	1085
M. caffra	Limpopo	Swebe Swebe	SS lazy tree	SS_LT_D		2	9.2	1.5	11.5		Field	23.47.418	028.04.553	1085
M. caffra	Limpopo	Swebe Swebe	SS lazy tree	SS_LT_D		1	9.5	1.75	14.5		Field	23.47.418	028.04.553	1085
M. caffra	Limpopo	Swebe Swebe	SS lazy tree	SS_LT_E		2	8.3	1.75	11.1		Field	23.47.418	028.04.553	1085
M. caffra	Limpopo	Swebe Swebe	SS lazy tree	SS_LT_E		3	9.6	1	11.8		Field	23.47.418	028.04.553	1085
M. caffra	Limpopo	Swebe Swebe	SS lazy tree	SS_LT_E		1	10.2	2	8.5		Field	23.47.418	028.04.553	1085
M. caffra	Limpopo	Swebe Swebe	SS lazy tree	SS_LT_F		3	6	1.5	12.1		Field	23.47.418	028.04.553	1085
M. caffra	Limpopo	Swebe Swebe	SS lazy tree	SS_LT_F		2	6.6	1.5	12.2		Field	23.47.418	028.04.553	1085
M. caffra	Limpopo	Swebe Swebe	SS lazy tree	SS_LT_F		1	7	2	13		Field	23.47.418	028.04.553	1085
M. caffra	Limpopo	Swebe Swebe	SS lazy tree	SS_LT_G		3	7.9	1.5	8.8		Field	23.47.418	028.04.553	1085
M. caffra	Limpopo	Swebe Swebe	SS lazy tree	SS_LT_G		1	8.6	2	12.5		Field	23.47.418	028.04.553	1085
M. caffra	Limpopo	Swebe Swebe	SS lazy tree	SS_LT_G		2	9.5	2	16.5		Field	23.47.418	028.04.553	1085
M. caffra	Limpopo	Swebe Swebe	SS river view	SS_RV_A		3	12.6	1.5	10.9		Field	23.48.731	028.04.277	1083
M. caffra	Limpopo	Swebe Swebe	SS river view	SS_RV_A		1	15	1.75	18	10	Field	23.48.731	028.04.277	1083
M. caffra	Limpopo	Swebe Swebe	SS river view	SS_RV_A		2	16.5	1.75	16		Field	23.48.731	028.04.277	1083
M. caffra	Limpopo	Swebe Swebe	SS river view	SS_RV_B		2	8	2	16		Field	23.48.731	028.04.277	1083
M. caffra	Limpopo	Swebe Swebe	SS river view	SS_RV_B		3	9	1.25	7.7		Field	23.48.731	028.04.277	1083
M. caffra	Limpopo	Swebe Swebe	SS river view	SS_RV_B		1	10.1	2	18.2	12	Field	23.48.731	028.04.277	1083
M. caffra	Limpopo	Swebe Swebe	SS river view	SS_RV_C		2	6	2	13		Field	23.48.731	028.04.277	1083
M. caffra	Limpopo	Swebe Swebe	SS river view	SS_RV_C		3	7.1	1.25	12		Field	23.48.731	028.04.277	1083
M. caffra	Limpopo	Swebe Swebe	SS river view	SS_RV_C		1	8.3	1.5	13.2	10	Field	23.48.731	028.04.277	1083
M. caffra	Limpopo	Swebe Swebe	SS river view	SS_RV_D		2	10.2	1.25	16		Field	23.48.731	028.04.277	1083
M. caffra	Limpopo	Swebe Swebe	SS river view	SS_RV_D		1	11	2	9.3		Field	23.48.731	028.04.277	1083
M. caffra	Limpopo	Swebe Swebe	SS river view	SS_RV_D		3	11.5	2	15.2		Field	23.48.731	028.04.277	1083
M. caffra	Limpopo	Swebe Swebe	SS river view	SS_RV_E		2	10.5	1.25	16		Field	23.48.731	028.04.277	1083
M. caffra	Limpopo	Swebe Swebe	SS river view	SS_RV_E		1	12.6	1.5	15		Field	23.48.731	028.04.277	1083
M. caffra	Limpopo	Swebe Swebe	SS river view	SS_RV_E		3	13	1.25	17.2		Field	23.48.731	028.04.277	1083
M. caffra	Limpopo	Swebe Swebe	SS river view	SS_RV_F		2	10.5	2	17.5		Field	23.48.731	028.04.277	1083
M. caffra	Limpopo	Swebe Swebe	SS river view	SS_RV_F		1	12.2	2	15		Field	23.48.731	028.04.277	1083
M. caffra	Limpopo	Swebe Swebe	SS river view	SS_RV_F		3	13	2	14		Field	23.48.731	028.04.277	1083
M. caffra	Limpopo	Swebe Swebe	SS river view	SS_RV_G		2	6.6	2	17		Field	23.48.731	028.04.277	1083
M. caffra	Limpopo	Swebe Swebe	SS river view	SS_RV_G		1	7.5	2.25	11.2		Field	23.48.731	028.04.277	1083
M. caffra	Limpopo	Swebe Swebe	SS river view	SS_RV_G		3	7.7	2	14.5		Field	23.48.731	028.04.277	1083
M. caffra	Limpopo	Swebe Swebe	SS wasp corner	SS_WC_A		1	6.4	2	16.4	12	Field	23.51.361	028.02.188	1278
M. caffra	Limpopo	Swebe Swebe	SS wasp corner	SS_WC_A		3	6.8	2	12.2		Field	23.51.361	028.02.188	1278
M. caffra	Limpopo	Swebe Swebe	SS wasp corner	SS_WC_A		2	7.6	1.75	15		Field	23.51.361	028.02.188	1278
M. caffra	Limpopo	Swebe Swebe	SS wasp corner	SS_WC_B		1	4.4	2	13.2	3	Field	23.51.361	028.02.188	1278
M. caffra	Limpopo	Swebe Swebe	SS wasp corner	SS_WC_B		2	5.3	1.75	15.5		Field	23.51.361	028.02.188	1278
M. caffra	Limpopo	Swebe Swebe	SS wasp corner	SS_WC_B		3	5.7	1.75			Field	23.51.361	028.02.188	1278
M. caffra	Limpopo	Swebe Swebe	SS wasp corner	SS_WC_C		1	5.4	2	14	9	Field	23.51.361	028.02.188	1278
M. caffra	Limpopo	Swebe Swebe	SS wasp corner	SS_WC_C		3	5.5	1.75	14.8		Field	23.51.361	028.02.188	1278
M. caffra	Limpopo	Swebe Swebe	SS wasp corner	SS_WC_C		2	6	1.75	14.4		Field	23.51.361	028.02.188	1278
M. caffra	Limpopo	Swebe Swebe	SS wasp corner	SS_WC_D		3	6.3	1.75	18		Field	23.51.361	028.02.188	1278
M. caffra	Limpopo	Swebe Swebe	SS wasp corner	SS_WC_D		1	7	2	17		Field	23.51.361	028.02.188	1278
M. caffra	Limpopo	Swebe Swebe	SS wasp corner	SS_WC_D		2	9	2	17		Field	23.51.361	028.02.188	1278
M. caffra	Limpopo	Swebe Swebe	SS wasp corner	SS_WC_E		3	5	2	16		Field	23.51.361	028.02.188	1278
M. caffra	Limpopo	Swebe Swebe	SS wasp corner	SS_WC_E		2	5.7	2	17.2		Field	23.51.361	028.02.188	1278
M. caffra	Limpopo	Swebe Swebe	SS wasp corner	SS_WC_E		1	6.5	2.25	15		Field	23.51.361	028.02.188	1278
M. caffra	Limpopo	Swebe Swebe	SS wasp corner	SS_WC_F		3	4.2	1.75	14.5		Field	23.51.361	028.02.188	1278
M. caffra	Limpopo	Swebe Swebe	SS wasp corner	SS_WC_F		1	6	2.5	16		Field	23.51.361	028.02.188	1278
M. caffra	Limpopo	Swebe Swebe	SS wasp corner	SS_WC_F		2	6.1	1.5	18		Field	23.51.361	028.02.188	1278
M. caffra	Limpopo	Swebe Swebe	SS wasp corner	SS_WC_G		3	7.6	2	15		Field	23.51.361	028.02.188	1278
M. caffra	Limpopo	Swebe Swebe	SS wasp corner	SS_WC_G		1	9	1.25	15		Field	23.51.361	028.02.188	1278
M. caffra	Limpopo	Swebe Swebe	SS wasp corner	SS_WC_G		2	10	2.25	17.2		Field	23.51.361	028.02.188	1278
M. caffra	Limpopo	Veloren	VL falls	VL_Falls_A		3	7	2	12		Field	24.48.235	028.22.622	1295
M. caffra	Limpopo	Veloren	VL falls	VL_Falls_A		2	7.7	2	10		Field	24.48.235	028.22.622	1295
M. caffra	Limpopo	Veloren	VL falls	VL_Falls_A		1	8.5	2	10	11	Field	24.48.235	028.22.622	1295
M. caffra	Limpopo	Veloren	VL falls	VL_Falls_B		3	8.1	2	9		Field	24.48.235	028.22.622	1295
M. caffra	Limpopo	Veloren	VL falls	VL_Falls_B		2	8.7	2	9		Field	24.48.235	028.22.622	1295
M. caffra	Limpopo	Veloren	VL falls	VL_Falls_B		1	9.5	1.5	10	13	Field	24.48.235	028.22.622	1295
M. caffra	Limpopo	Veloren	VL falls	VL_Falls_C		1	6	1.25	9.5	6	Field	24.48.235	028.22.622	1295
M. caffra	Limpopo	Veloren	VL falls	VL_Falls_C		2	6	1.75	7.8		Field	24.48.235	028.22.622	1295
M. caffra	Limpopo	Veloren	VL falls	VL_Falls_C		3	6	1.5	9.5		Field	24.48.235	028.22.622	1295
M. caffra	Limpopo	Veloren	VL falls	VL_Falls_D		1	5.3	1.5	10		Field	24.48.235	028.22.622	1295
M. caffra	Limpopo	Veloren	VL falls	VL_Falls_D		2	5.5	2	10.5		Field	24.48.235	028.22.622	1295
M. caffra	Limpopo	Veloren	VL falls	VL_Falls_D		3	5.5	1.75	9		Field	24.48.235	028.22.622	1295
M. caffra	Limpopo	Veloren	VL falls	VL_Falls_E		3	5.3	2	12.8		Field	24.48.235	028.22.622	1295
M. caffra	Limpopo	Veloren	VL falls	VL_Falls_E		1	8.5	2	14		Field	24.48.235	028.22.622	1295
M. caffra	Limpopo	Veloren	VL falls	VL_Falls_E		2	9	1.5	12		Field	24.48.235	028.22.622	1295
M. caffra	Limpopo	Veloren	VL falls	VL_Falls_F		2	5	1.25	11.5		Field	24.48.235	028.22.622	1295
M. caffra	Limpopo	Veloren	VL falls	VL_Falls_F		3	5.5	1.25	12		Field	24.48.235	028.22.622	1295
M. caffra	Limpopo	Veloren	VL falls	VL_Falls_F		1	6.3	1.5	11.5		Field	24.48.235	028.22.622	1295
M. caffra	Limpopo	Veloren	VL falls	VL_Falls_G		3	5.2	2	10		Field	24.48.235	028.22.622	1295
M. caffra	Limpopo	Veloren	VL falls	VL_Falls_G		2	6.4	2	11		Field	24.48.235	028.22.622	1295
M. caffra	Limpopo	Veloren	VL falls	VL_Falls_G		1	6.5	2.25	12.5		Field	24.48.235	028.22.622	1295
M. caffra	Limpopo	Veloren	VL main gate	VL_MG_A		1	2.5	1	6.3	21	Field	24.47.624	028.21.328	1213
M. caffra	Limpopo	Veloren	VL main gate	VL_MG_A		2	2.6	1	5.2		Field	24.47.624	028.21.328	1213
M. caffra	Limpopo	Veloren	VL main gate	VL_MG_A		3	2.8	1	8.2		Field	24.47.624	028.21.328	1213
M. caffra	Limpopo	Veloren	VL main gate	VL_MG_B		1	3.3	1.25	6.9	29	Field	24.47.624	028.21.328	1213
M. caffra	Limpopo	Veloren	VL main gate	VL_MG_B		2	3.5	1	7.2		Field	24.47.624	028.21.328	1213
M. caffra	Limpopo	Veloren	VL main gate	VL_MG_B		3	3.5	1.25	7		Field	24.47.624	028.21.328	1213
M. caffra	Limpopo	Veloren	VL main gate	VL_MG_C		3	1.9	1	6		Field	24.47.624	028.21.328	1213
M. caffra	Limpopo	Veloren	VL main gate	VL_MG_C		1	2.1	0.75	5.2	19	Field	24.47.624	028.21.328	1213
M. caffra	Limpopo	Veloren	VL main gate	VL_MG_C		2	3.7	1	6.1		Field	24.47.624	028.21.328	1213
M. caffra	Limpopo	Veloren	VL main gate	VL_MG_D		2	2.5	1.25	6.8		Field	24.47.624	028.21.328	1213
M. caffra	Limpopo	Veloren	VL main gate	VL_MG_D		1	3	1	6.5		Field	24.47.624	028.21.328	1213
M. caffra	Limpopo	Veloren	VL main gate	VL_MG_D		3	3.2	1	7.3		Field	24.47.624	028.21.328	1213
M. caffra	Limpopo	Veloren	VL main gate	VL_MG_E		2	2.4	1	5.8		Field	24.47.624	028.21.328	1213
M. caffra	Limpopo	Veloren	VL main gate	VL_MG_E		1	2.5	0.75	5.5		Field	24.47.624	028.21.328	1213
M. caffra	Limpopo	Veloren	VL main gate	VL_MG_E		3	2.7	1	3.6		Field	24.47.624	028.21.328	1213
M. caffra	Limpopo	Veloren	VL main gate	VL_MG_F		2	2.6	1.25	7.5		Field	24.47.624	028.21.328	1213
M. caffra	Limpopo	Veloren	VL main gate	VL_MG_F		1	3.1	0.75	7.6		Field	24.47.624	028.21.328	1213
M. caffra	Limpopo	Veloren	VL main gate	VL_MG_F		3	4.7	1	6.1		Field	24.47.624	028.21.328	1213
M. caffra	Limpopo	Veloren	VL main gate	VL_MG_G		2	3.9	1.25	6		Field	24.47.624	028.21.328	1213
M. caffra	Limpopo	Veloren	VL main gate	VL_MG_G		1	4	1	5.6		Field	24.47.624	028.21.328	1213
M. caffra	Limpopo	Veloren	VL main gate	VL_MG_G		3	4	1	5.5		Field	24.47.624	028.21.328	1213

## Sheet: Genome size
Province	Region	Site	Plant ID	Progeny Plant ID	Genome size (Gb--2C DNA content)	Elevation
Mpumalanga	Buffelskloof	BK breakfast rock	BK_BR_B	B1	2.39	1304
Mpumalanga	Buffelskloof	BK breakfast rock	BK_BR_C	C1	2.39	1304
Mpumalanga	Buffelskloof	BK drop in	BK_DI_A	A1	2.42	1515
Mpumalanga	Buffelskloof	BK drop in	BK_DI_B	B1	2.42	1515
Mpumalanga	Buffelskloof	BK drop in	BK_DI_C	C1	2.46	1515
Mpumalanga	Buffelskloof	BK low kloof	BK_LK_C	C1		1193
Mpumalanga	Buffelskloof	BK upper kloof	BK_UK_A	A1	2.43	1631
Mpumalanga	Buffelskloof	BK upper kloof	BK_UK_B	B1	2.39	1631
Mpumalanga	Buffelskloof	BK upper kloof	BK_UK_C	C1	2.46	1631
Limpopo	Sister mountians	mountian sisters	Mtn_Sis_A	A1	2.35	1498
Limpopo	Sister mountians	mountian sisters	Mtn_Sis_B	B1	2.48	1498
Limpopo	Sister mountians	mountian sisters	Mtn_Sis_C	C1	2.41	1498
Limpopo	Swebe Swebe	SS brown river	SS_BR_A	A1	5.95	911
Limpopo	Swebe Swebe	SS brown river	SS_BR_C	C1	6.04	911
Limpopo	Swebe Swebe	SS lazy tree	SS_LT_A	A1	4.68	1085
Limpopo	Swebe Swebe	SS lazy tree	SS_LT_B	B1	5.32	1085
Limpopo	Swebe Swebe	SS lazy tree	SS_LT_C	C1	5.29	1085
Limpopo	Swebe Swebe	SS river view	SS_RV_A	A1	5.05	1083
Limpopo	Swebe Swebe	SS river view	SS_RV_B	B1	5.65	1083
Limpopo	Swebe Swebe	SS river view	SS_RV_C	C1	5.16	1083
Limpopo	Swebe Swebe	SS wasp corner	SS_WC_A	A1	5.32	1278
Limpopo	Swebe Swebe	SS wasp corner	SS_WC_B	B1	3.49	1278
Limpopo	Veloren	VL falls	VL_Fallls_A	A1	5.22	1295
Limpopo	Veloren	VL falls	VL_Fallls_B	B1	4.41	1295
Limpopo	Veloren	VL falls	VL_Fallls_C	C1	4.46	1295
Limpopo	Veloren	VL main gate	VL_MG_A	A1	2.43	1213
Limpopo	Veloren	VL main gate	VL_MG_B	B1	2.41	1213
Limpopo	Veloren	VL main gate	VL_MG_C	C1	2.51	1213

## Sheet: Field desiccation assay
Site	Replicate ID	Timpoint	RWC	Fv/Fm
Swebe	a	Well watered	100	0.84
Swebe	b	Well watered	68.5714	0.83
Swebe	c	Well watered	100	0.83
Swebe	d	Well watered	100
Buffelskloof	a	Well watered	100	0.82
Buffelskloof	b	Well watered	69.2308	0.82
Buffelskloof	c	Well watered	100	0.82
Buffelskloof	d	Well watered	100
Swebe	a	72 Hours	33.3333	0.79
Swebe	b	73 Hours	100	0.83
Swebe	c	74 Hours	46.1538	0.82
Swebe	d	75 Hours	67.8571	0.83
Buffelskloof	a	76 Hours	70	0.82
Buffelskloof	b	77 Hours	91.3043	0.78
Buffelskloof	c	78 Hours	75	0.8
Buffelskloof	d	79 Hours	62.5	0.78
Swebe	a	120 Hours	86.6667	0.84
Swebe	b	121 Hours	47.8261	0.82
Swebe	c	122 Hours	100	0.83
Swebe	d	123 Hours	90	0.83
Buffelskloof	a	124 Hours	77.7778	0.79
Buffelskloof	b	125 Hours	56.5217	0.79
Buffelskloof	c	126 Hours	55.5556	0.8
Buffelskloof	d	127 Hours	72.3183	0.78
Swebe	a	168 Hours	0	0.08
Swebe	b	169 Hours	0	0.1
Swebe	c	170 Hours	0	0.07
Swebe	d	171 Hours	18.75	0.05
Buffelskloof	a	172 Hours	52.9412	0.43
Buffelskloof	b	173 Hours	0	0.25
Buffelskloof	c	174 Hours	43.75	0.33
Buffelskloof	d	175 Hours	10.5263	0.2
Swebe	a	Rehydration 48 hours	100	0.66
Swebe	b	Rehydration 48 hours	78.5714	0.76
Swebe	c	Rehydration 48 hours	82.6087	0.67
Swebe	d	Rehydration 48 hours	100	0.68
Buffelskloof	a	Rehydration 48 hours	100	0.77
Buffelskloof	b	Rehydration 48 hours	5.66038
Buffelskloof	c	Rehydration 48 hours	55	0.71
Buffelskloof	d	Rehydration 48 hours	37.234	0.53

## Sheet: Common cond. desiccation assay
Provence	Region	Site	Plant ID	Progeny Plant ID	Timepoint (number)	Timepoint (description)	Timepoint (hours)	Fv/Fm	RWC
Mpumalanga	Buffelskloof	BK breakfast rock	BK_BR_B	B2	T0	Well watered	0	0.732
Mpumalanga	Buffelskloof	BK breakfast rock	BK_BR_B	B3	T0	Well watered	0	0.764
Mpumalanga	Buffelskloof	BK breakfast rock	BK_BR_C	C2	T0	Well watered	0	0.75
Mpumalanga	Buffelskloof	BK breakfast rock	BK_BR_C	C3	T0	Well watered	0	0.766
Mpumalanga	Buffelskloof	BK drop in	BK_DI_A	A1	T0	Well watered	0	0.733
Mpumalanga	Buffelskloof	BK drop in	BK_DI_A	A3	T0	Well watered	0	0.765
Mpumalanga	Buffelskloof	BK drop in	BK_DI_A	A5	T0	Well watered	0	0.746
Mpumalanga	Buffelskloof	BK drop in	BK_DI_B	B1	T0	Well watered	0	0.764
Mpumalanga	Buffelskloof	BK drop in	BK_DI_B	B2	T0	Well watered	0	0.759
Mpumalanga	Buffelskloof	BK drop in	BK_DI_B	B3	T0	Well watered	0	0.74
Mpumalanga	Buffelskloof	BK drop in	BK_DI_C	C1	T0	Well watered	0	0.767
Mpumalanga	Buffelskloof	BK drop in	BK_DI_C	C2	T0	Well watered	0	0.758
Mpumalanga	Buffelskloof	BK drop in	BK_DI_C	C3	T0	Well watered	0	0.786
Mpumalanga	Buffelskloof	BK low kloof	BK_LK_C	C1	T0	Well watered	0	0.797
Mpumalanga	Buffelskloof	BK low kloof	BK_LK_C	C2	T0	Well watered	0	0.782
Mpumalanga	Buffelskloof	BK low kloof	BK_LK_C	C4	T0	Well watered	0	0.757
Mpumalanga	Buffelskloof	BK upper kloof	BK_UK_A	A2	T0	Well watered	0	0.747
Mpumalanga	Buffelskloof	BK upper kloof	BK_UK_A	A3	T0	Well watered	0	0.723
Mpumalanga	Buffelskloof	BK upper kloof	BK_UK_A	A4	T0	Well watered	0	0.735
Mpumalanga	Buffelskloof	BK upper kloof	BK_UK_B	B3	T0	Well watered	0	0.738
Mpumalanga	Buffelskloof	BK upper kloof	BK_UK_B	B4	T0	Well watered	0	0.744
Mpumalanga	Buffelskloof	BK upper kloof	BK_UK_B	B6	T0	Well watered	0	0.726
Mpumalanga	Buffelskloof	BK upper kloof	BK_UK_C	C4	T0	Well watered	0	0.718
Mpumalanga	Buffelskloof	BK upper kloof	BK_UK_C	C5	T0	Well watered	0	0.756
Mpumalanga	Buffelskloof	BK upper kloof	BK_UK_C	C6	T0	Well watered	0	0.733
Limpopo	Sister Mountian	mountian sisters	Mtn_Sis_A	A1	T0	Well watered	0	0.71
Limpopo	Sister Mountian	mountian sisters	Mtn_Sis_A	A5	T0	Well watered	0	0.731
Limpopo	Sister Mountian	mountian sisters	Mtn_Sis_A	A6	T0	Well watered	0	0.691
Limpopo	Sister Mountian	mountian sisters	Mtn_Sis_B	B3	T0	Well watered	0	0.725
Limpopo	Sister Mountian	mountian sisters	Mtn_Sis_B	B5	T0	Well watered	0	0.714
Limpopo	Sister Mountian	mountian sisters	Mtn_Sis_B	B6	T0	Well watered	0	0.749
Limpopo	Sister Mountian	mountian sisters	Mtn_Sis_C	C1	T0	Well watered	0	0.716
Limpopo	Sister Mountian	mountian sisters	Mtn_Sis_C	C2	T0	Well watered	0	0.751
Limpopo	Sister Mountian	mountian sisters	Mtn_Sis_C	C5	T0	Well watered	0	0.778
Limpopo	Swebe swebe	SS brown river	SS_BR_A	A1	T0	Well watered	0	0.761
Limpopo	Swebe swebe	SS brown river	SS_BR_A	A2	T0	Well watered	0	0.728
Limpopo	Swebe swebe	SS brown river	SS_BR_C	C1	T0	Well watered	0	0.775
Limpopo	Swebe swebe	SS brown river	SS_BR_C	C2	T0	Well watered	0	0.777
Limpopo	Swebe swebe	SS brown river	SS_BR_C	C3	T0	Well watered	0	0.726
Limpopo	Swebe swebe	SS lazy tree	SS_LT_B	B1	T0	Well watered	0	0.732
Limpopo	Swebe swebe	SS lazy tree	SS_LT_B	B3	T0	Well watered	0	0.756
Limpopo	Swebe swebe	SS lazy tree	SS_LT_B	B5	T0	Well watered	0	0.751
Limpopo	Swebe swebe	SS lazy tree	SS_LT_C	C1	T0	Well watered	0	0.764
Limpopo	Swebe swebe	SS lazy tree	SS_LT_C	C4	T0	Well watered	0	0.762
Limpopo	Swebe swebe	SS lazy tree	SS_LT_C	C5	T0	Well watered	0	0.785
Limpopo	Swebe swebe	SS river view	SS_RV_A	A1	T0	Well watered	0	0.77
Limpopo	Swebe swebe	SS river view	SS_RV_B	B1	T0	Well watered	0	0.77
Limpopo	Swebe swebe	SS river view	SS_RV_B	B3	T0	Well watered	0
Limpopo	Swebe swebe	SS river view	SS_RV_C	C1	T0	Well watered	0	0.751
Limpopo	Swebe swebe	SS river view	SS_RV_C	C3	T0	Well watered	0	0.781
Limpopo	Swebe swebe	SS wasp corner	SS_WC_A	A2	T0	Well watered	0	0.747
Limpopo	Swebe swebe	SS wasp corner	SS_WC_A	A3	T0	Well watered	0	0.757
Limpopo	Swebe swebe	SS wasp corner	SS_WC_A	A4	T0	Well watered	0	0.741
Limpopo	Swebe swebe	SS wasp corner	SS_WC_B	B2	T0	Well watered	0	0.757
Limpopo	Veloren	VL falls	VL_Falls_A	A1	T0	Well watered	0	0.783
Limpopo	Veloren	VL falls	VL_Falls_A	A2	T0	Well watered	0	0.757
Limpopo	Veloren	VL falls	VL_Falls_A	A3	T0	Well watered	0	0.77
Limpopo	Veloren	VL falls	VL_Falls_B	B2	T0	Well watered	0	0.745
Limpopo	Veloren	VL falls	VL_Falls_B	B3	T0	Well watered	0	0.75
Limpopo	Veloren	VL falls	VL_Falls_C	C1	T0	Well watered	0	0.76
Limpopo	Veloren	VL falls	VL_Falls_C	C2	T0	Well watered	0	0.721
Limpopo	Veloren	VL falls	VL_Falls_C	C3	T0	Well watered	0	0.731
Limpopo	Veloren	VL main gate	VL_MG_A	A1	T0	Well watered	0	0.741
Limpopo	Veloren	VL main gate	VL_MG_A	A2	T0	Well watered	0	0.772
Limpopo	Veloren	VL main gate	VL_MG_A	A5	T0	Well watered	0	0.728
Limpopo	Veloren	VL main gate	VL_MG_B	B1	T0	Well watered	0	0.728
Limpopo	Veloren	VL main gate	VL_MG_B	B2	T0	Well watered	0	0.721
Limpopo	Veloren	VL main gate	VL_MG_B	B4	T0	Well watered	0	0.707
Limpopo	Veloren	VL main gate	VL_MG_C	C1	T0	Well watered	0	0.776
Limpopo	Veloren	VL main gate	VL_MG_C	C3	T0	Well watered	0	0.756
Limpopo	Veloren	VL main gate	VL_MG_C	C4	T0	Well watered	0	0.762
Mpumalanga	Buffelskloof	BK breakfast rock	BK_BR_B	B2	T1	1 week (168 hours)	168	0.775
Mpumalanga	Buffelskloof	BK breakfast rock	BK_BR_B	B3	T1	1 week (168 hours)	168	0.782
Mpumalanga	Buffelskloof	BK breakfast rock	BK_BR_C	C2	T1	1 week (168 hours)	168	0.754
Mpumalanga	Buffelskloof	BK breakfast rock	BK_BR_C	C3	T1	1 week (168 hours)	168	0.763
Mpumalanga	Buffelskloof	BK drop in	BK_DI_A	A1	T1	1 week (168 hours)	168	0.789
Mpumalanga	Buffelskloof	BK drop in	BK_DI_A	A3	T1	1 week (168 hours)	168	0.78
Mpumalanga	Buffelskloof	BK drop in	BK_DI_A	A5	T1	1 week (168 hours)	168	0.772
Mpumalanga	Buffelskloof	BK drop in	BK_DI_B	B1	T1	1 week (168 hours)	168	0.809
Mpumalanga	Buffelskloof	BK drop in	BK_DI_B	B2	T1	1 week (168 hours)	168	0.824
Mpumalanga	Buffelskloof	BK drop in	BK_DI_B	B3	T1	1 week (168 hours)	168	0.789
Mpumalanga	Buffelskloof	BK drop in	BK_DI_C	C1	T1	1 week (168 hours)	168	0.752
Mpumalanga	Buffelskloof	BK drop in	BK_DI_C	C2	T1	1 week (168 hours)	168	0.785
Mpumalanga	Buffelskloof	BK drop in	BK_DI_C	C3	T1	1 week (168 hours)	168	0.763
Mpumalanga	Buffelskloof	BK low kloof	BK_LK_C	C1	T1	1 week (168 hours)	168	0.775
Mpumalanga	Buffelskloof	BK low kloof	BK_LK_C	C2	T1	1 week (168 hours)	168	0.779
Mpumalanga	Buffelskloof	BK low kloof	BK_LK_C	C4	T1	1 week (168 hours)	168	0.783
Mpumalanga	Buffelskloof	BK upper kloof	BK_UK_A	A2	T1	1 week (168 hours)	168	0.826
Mpumalanga	Buffelskloof	BK upper kloof	BK_UK_A	A3	T1	1 week (168 hours)	168	0.808
Mpumalanga	Buffelskloof	BK upper kloof	BK_UK_A	A4	T1	1 week (168 hours)	168	0.774
Mpumalanga	Buffelskloof	BK upper kloof	BK_UK_B	B3	T1	1 week (168 hours)	168	0.745
Mpumalanga	Buffelskloof	BK upper kloof	BK_UK_B	B4	T1	1 week (168 hours)	168	0.737
Mpumalanga	Buffelskloof	BK upper kloof	BK_UK_B	B6	T1	1 week (168 hours)	168	0.763
Mpumalanga	Buffelskloof	BK upper kloof	BK_UK_C	C4	T1	1 week (168 hours)	168	0.735
Mpumalanga	Buffelskloof	BK upper kloof	BK_UK_C	C5	T1	1 week (168 hours)	168	0.776
Mpumalanga	Buffelskloof	BK upper kloof	BK_UK_C	C6	T1	1 week (168 hours)	168	0.782
Limpopo	Sister Mountian	mountian sisters	Mtn_Sis_A	A1	T1	1 week (168 hours)	168	0.646
Limpopo	Sister Mountian	mountian sisters	Mtn_Sis_A	A5	T1	1 week (168 hours)	168	0.734
Limpopo	Sister Mountian	mountian sisters	Mtn_Sis_A	A6	T1	1 week (168 hours)	168	0.737
Limpopo	Sister Mountian	mountian sisters	Mtn_Sis_B	B3	T1	1 week (168 hours)	168	0.781
Limpopo	Sister Mountian	mountian sisters	Mtn_Sis_B	B5	T1	1 week (168 hours)	168	0.763
Limpopo	Sister Mountian	mountian sisters	Mtn_Sis_B	B6	T1	1 week (168 hours)	168	0.793
Limpopo	Sister Mountian	mountian sisters	Mtn_Sis_C	C1	T1	1 week (168 hours)	168	0.698
Limpopo	Sister Mountian	mountian sisters	Mtn_Sis_C	C2	T1	1 week (168 hours)	168	0.75
Limpopo	Sister Mountian	mountian sisters	Mtn_Sis_C	C5	T1	1 week (168 hours)	168	0.769
Limpopo	Swebe swebe	SS brown river	SS_BR_A	A1	T1	1 week (168 hours)	168	0.781
Limpopo	Swebe swebe	SS brown river	SS_BR_A	A2	T1	1 week (168 hours)	168	0.77
Limpopo	Swebe swebe	SS brown river	SS_BR_C	C1	T1	1 week (168 hours)	168	0.763
Limpopo	Swebe swebe	SS brown river	SS_BR_C	C2	T1	1 week (168 hours)	168	0.778
Limpopo	Swebe swebe	SS brown river	SS_BR_C	C3	T1	1 week (168 hours)	168	0.76
Limpopo	Swebe swebe	SS lazy tree	SS_LT_B	B1	T1	1 week (168 hours)	168	0.806
Limpopo	Swebe swebe	SS lazy tree	SS_LT_B	B3	T1	1 week (168 hours)	168	0.802
Limpopo	Swebe swebe	SS lazy tree	SS_LT_B	B5	T1	1 week (168 hours)	168	0.77
Limpopo	Swebe swebe	SS lazy tree	SS_LT_C	C1	T1	1 week (168 hours)	168	0.783
Limpopo	Swebe swebe	SS lazy tree	SS_LT_C	C4	T1	1 week (168 hours)	168	0.782
Limpopo	Swebe swebe	SS lazy tree	SS_LT_C	C5	T1	1 week (168 hours)	168	0.775
Limpopo	Swebe swebe	SS river view	SS_RV_A	A1	T1	1 week (168 hours)	168	0.792
Limpopo	Swebe swebe	SS river view	SS_RV_B	B1	T1	1 week (168 hours)	168	0.727
Limpopo	Swebe swebe	SS river view	SS_RV_B	B3	T1	1 week (168 hours)	168	0.76
Limpopo	Swebe swebe	SS river view	SS_RV_C	C1	T1	1 week (168 hours)	168	0.777
Limpopo	Swebe swebe	SS river view	SS_RV_C	C3	T1	1 week (168 hours)	168	0.791
Limpopo	Swebe swebe	SS wasp corner	SS_WC_A	A2	T1	1 week (168 hours)	168	0.752
Limpopo	Swebe swebe	SS wasp corner	SS_WC_A	A3	T1	1 week (168 hours)	168	0.785
Limpopo	Swebe swebe	SS wasp corner	SS_WC_A	A4	T1	1 week (168 hours)	168	0.763
Limpopo	Swebe swebe	SS wasp corner	SS_WC_B	B2	T1	1 week (168 hours)	168	0.783
Limpopo	Veloren	VL falls	VL_Falls_A	A1	T1	1 week (168 hours)	168	0.814
Limpopo	Veloren	VL falls	VL_Falls_A	A2	T1	1 week (168 hours)	168	0.804
Limpopo	Veloren	VL falls	VL_Falls_A	A3	T1	1 week (168 hours)	168	0.796
Limpopo	Veloren	VL falls	VL_Falls_B	B2	T1	1 week (168 hours)	168	0.769
Limpopo	Veloren	VL falls	VL_Falls_B	B3	T1	1 week (168 hours)	168	0.797
Limpopo	Veloren	VL falls	VL_Falls_C	C1	T1	1 week (168 hours)	168	0.763
Limpopo	Veloren	VL falls	VL_Falls_C	C2	T1	1 week (168 hours)	168	0.785
Limpopo	Veloren	VL falls	VL_Falls_C	C3	T1	1 week (168 hours)	168	0.78
Limpopo	Veloren	VL main gate	VL_MG_A	A1	T1	1 week (168 hours)	168	0.728
Limpopo	Veloren	VL main gate	VL_MG_A	A2	T1	1 week (168 hours)	168	0.724
Limpopo	Veloren	VL main gate	VL_MG_A	A5	T1	1 week (168 hours)	168	0.747
Limpopo	Veloren	VL main gate	VL_MG_B	B1	T1	1 week (168 hours)	168	0.788
Limpopo	Veloren	VL main gate	VL_MG_B	B2	T1	1 week (168 hours)	168	0.775
Limpopo	Veloren	VL main gate	VL_MG_B	B4	T1	1 week (168 hours)	168	0.769
Limpopo	Veloren	VL main gate	VL_MG_C	C1	T1	1 week (168 hours)	168	0.792
Limpopo	Veloren	VL main gate	VL_MG_C	C3	T1	1 week (168 hours)	168	0.8
Limpopo	Veloren	VL main gate	VL_MG_C	C4	T1	1 week (168 hours)	168	0.809
Mpumalanga	Buffelskloof	BK breakfast rock	BK_BR_B	B2	T2	2 weeks (336 hours)	336	0.727	0.658537
Mpumalanga	Buffelskloof	BK breakfast rock	BK_BR_B	B3	T2	2 weeks (336 hours)	336	0.707	0.567308
Mpumalanga	Buffelskloof	BK breakfast rock	BK_BR_C	C2	T2	2 weeks (336 hours)	336	0.711	0.822785
Mpumalanga	Buffelskloof	BK breakfast rock	BK_BR_C	C3	T2	2 weeks (336 hours)	336	0.765	0.670886
Mpumalanga	Buffelskloof	BK drop in	BK_DI_A	A1	T2	2 weeks (336 hours)	336	0.755	0.821429
Mpumalanga	Buffelskloof	BK drop in	BK_DI_A	A3	T2	2 weeks (336 hours)	336	0.743	0.645833
Mpumalanga	Buffelskloof	BK drop in	BK_DI_A	A5	T2	2 weeks (336 hours)	336	0.736	0.747126
Mpumalanga	Buffelskloof	BK drop in	BK_DI_B	B1	T2	2 weeks (336 hours)	336	0.733	0.710526
Mpumalanga	Buffelskloof	BK drop in	BK_DI_B	B2	T2	2 weeks (336 hours)	336	0.727	0.627907
Mpumalanga	Buffelskloof	BK drop in	BK_DI_B	B3	T2	2 weeks (336 hours)	336	0.737	0.588889
Mpumalanga	Buffelskloof	BK drop in	BK_DI_C	C1	T2	2 weeks (336 hours)	336	0.717	0.620253
Mpumalanga	Buffelskloof	BK drop in	BK_DI_C	C2	T2	2 weeks (336 hours)	336	0.718	0.666667
Mpumalanga	Buffelskloof	BK drop in	BK_DI_C	C3	T2	2 weeks (336 hours)	336	0.732	0.686047
Mpumalanga	Buffelskloof	BK low kloof	BK_LK_C	C1	T2	2 weeks (336 hours)	336	0.754	0.674157
Mpumalanga	Buffelskloof	BK low kloof	BK_LK_C	C2	T2	2 weeks (336 hours)	336	0.77	0.707317
Mpumalanga	Buffelskloof	BK low kloof	BK_LK_C	C4	T2	2 weeks (336 hours)	336	0.764	0.714286
Mpumalanga	Buffelskloof	BK upper kloof	BK_UK_A	A2	T2	2 weeks (336 hours)	336	0.682	0.671053
Mpumalanga	Buffelskloof	BK upper kloof	BK_UK_A	A3	T2	2 weeks (336 hours)	336	0.714	0.659091
Mpumalanga	Buffelskloof	BK upper kloof	BK_UK_A	A4	T2	2 weeks (336 hours)	336	0.693	0.579545
Mpumalanga	Buffelskloof	BK upper kloof	BK_UK_B	B3	T2	2 weeks (336 hours)	336	0.695	0.670588
Mpumalanga	Buffelskloof	BK upper kloof	BK_UK_B	B4	T2	2 weeks (336 hours)	336	0.717	0.6625
Mpumalanga	Buffelskloof	BK upper kloof	BK_UK_B	B6	T2	2 weeks (336 hours)	336	0.677	0.634146
Mpumalanga	Buffelskloof	BK upper kloof	BK_UK_C	C4	T2	2 weeks (336 hours)	336	0.789	0.623529
Mpumalanga	Buffelskloof	BK upper kloof	BK_UK_C	C5	T2	2 weeks (336 hours)	336	0.725	0.614286
Mpumalanga	Buffelskloof	BK upper kloof	BK_UK_C	C6	T2	2 weeks (336 hours)	336	0.68	0.739837
Limpopo	Sister Mountian	mountian sisters	Mtn_Sis_A	A1	T2	2 weeks (336 hours)	336	0.674	0.583333
Limpopo	Sister Mountian	mountian sisters	Mtn_Sis_A	A5	T2	2 weeks (336 hours)	336	0.728	0.629213
Limpopo	Sister Mountian	mountian sisters	Mtn_Sis_A	A6	T2	2 weeks (336 hours)	336	0.712	0.72
Limpopo	Sister Mountian	mountian sisters	Mtn_Sis_B	B3	T2	2 weeks (336 hours)	336	0.589	0.702703
Limpopo	Sister Mountian	mountian sisters	Mtn_Sis_B	B5	T2	2 weeks (336 hours)	336	0.595	0.530612
Limpopo	Sister Mountian	mountian sisters	Mtn_Sis_B	B6	T2	2 weeks (336 hours)	336	0.722	0.72
Limpopo	Sister Mountian	mountian sisters	Mtn_Sis_C	C1	T2	2 weeks (336 hours)	336	0.681	0.733333
Limpopo	Sister Mountian	mountian sisters	Mtn_Sis_C	C2	T2	2 weeks (336 hours)	336	0.689	0.255319
Limpopo	Sister Mountian	mountian sisters	Mtn_Sis_C	C5	T2	2 weeks (336 hours)	336	0.696	0.680556
Limpopo	Swebe swebe	SS brown river	SS_BR_A	A1	T2	2 weeks (336 hours)	336	0.687	0.752475
Limpopo	Swebe swebe	SS brown river	SS_BR_A	A2	T2	2 weeks (336 hours)	336	0.712	0.678261
Limpopo	Swebe swebe	SS brown river	SS_BR_C	C1	T2	2 weeks (336 hours)	336	0.723	0.694118
Limpopo	Swebe swebe	SS brown river	SS_BR_C	C2	T2	2 weeks (336 hours)	336	0.727	0.576271
Limpopo	Swebe swebe	SS brown river	SS_BR_C	C3	T2	2 weeks (336 hours)	336	0.703
Limpopo	Swebe swebe	SS lazy tree	SS_LT_B	B1	T2	2 weeks (336 hours)	336	0.727	0.787234
Limpopo	Swebe swebe	SS lazy tree	SS_LT_B	B3	T2	2 weeks (336 hours)	336	0.689	0.713333
Limpopo	Swebe swebe	SS lazy tree	SS_LT_B	B5	T2	2 weeks (336 hours)	336	0.696	0.735294
Limpopo	Swebe swebe	SS lazy tree	SS_LT_C	C1	T2	2 weeks (336 hours)	336	0.782	0.849057
Limpopo	Swebe swebe	SS lazy tree	SS_LT_C	C4	T2	2 weeks (336 hours)	336	0.746	0.744
Limpopo	Swebe swebe	SS lazy tree	SS_LT_C	C5	T2	2 weeks (336 hours)	336	0.727	0.747573
Limpopo	Swebe swebe	SS river view	SS_RV_A	A1	T2	2 weeks (336 hours)	336	0.75	0.684783
Limpopo	Swebe swebe	SS river view	SS_RV_B	B1	T2	2 weeks (336 hours)	336	0.714	0.723577
Limpopo	Swebe swebe	SS river view	SS_RV_B	B3	T2	2 weeks (336 hours)	336	0.724
Limpopo	Swebe swebe	SS river view	SS_RV_C	C1	T2	2 weeks (336 hours)	336	0.751
Limpopo	Swebe swebe	SS river view	SS_RV_C	C3	T2	2 weeks (336 hours)	336	0.751	0.836538
Limpopo	Swebe swebe	SS wasp corner	SS_WC_A	A2	T2	2 weeks (336 hours)	336	0.743	0.854209
Limpopo	Swebe swebe	SS wasp corner	SS_WC_A	A3	T2	2 weeks (336 hours)	336	0.72	0.327273
Limpopo	Swebe swebe	SS wasp corner	SS_WC_A	A4	T2	2 weeks (336 hours)	336	0.733	0.972727
Limpopo	Swebe swebe	SS wasp corner	SS_WC_B	B2	T2	2 weeks (336 hours)	336	0.737	0.913043
Limpopo	Veloren	VL falls	VL_Falls_A	A1	T2	2 weeks (336 hours)	336	0.698	0.964912
Limpopo	Veloren	VL falls	VL_Falls_A	A2	T2	2 weeks (336 hours)	336	0.722	0.72
Limpopo	Veloren	VL falls	VL_Falls_A	A3	T2	2 weeks (336 hours)	336	0.727	0.818841
Limpopo	Veloren	VL falls	VL_Falls_B	B2	T2	2 weeks (336 hours)	336	0.743	0.692308
Limpopo	Veloren	VL falls	VL_Falls_B	B3	T2	2 weeks (336 hours)	336	0.695	1.36134
Limpopo	Veloren	VL falls	VL_Falls_C	C1	T2	2 weeks (336 hours)	336	0.732	0.638889
Limpopo	Veloren	VL falls	VL_Falls_C	C2	T2	2 weeks (336 hours)	336	0.75	0.784038
Limpopo	Veloren	VL falls	VL_Falls_C	C3	T2	2 weeks (336 hours)	336	0.743	0.741573
Limpopo	Veloren	VL main gate	VL_MG_A	A1	T2	2 weeks (336 hours)	336	0.702	0.75
Limpopo	Veloren	VL main gate	VL_MG_A	A2	T2	2 weeks (336 hours)	336	0.673	0.701493
Limpopo	Veloren	VL main gate	VL_MG_A	A5	T2	2 weeks (336 hours)	336	0.693	0.638298
Limpopo	Veloren	VL main gate	VL_MG_B	B1	T2	2 weeks (336 hours)	336	0.719	0.706422
Limpopo	Veloren	VL main gate	VL_MG_B	B2	T2	2 weeks (336 hours)	336	0.695	0.72549
Limpopo	Veloren	VL main gate	VL_MG_B	B4	T2	2 weeks (336 hours)	336	0.692	0.741667
Limpopo	Veloren	VL main gate	VL_MG_C	C1	T2	2 weeks (336 hours)	336	0.794	0.743902
Limpopo	Veloren	VL main gate	VL_MG_C	C3	T2	2 weeks (336 hours)	336	0.735	0.758621
Limpopo	Veloren	VL main gate	VL_MG_C	C4	T2	2 weeks (336 hours)	336	0.757	0.705263
Mpumalanga	Buffelskloof	BK breakfast rock	BK_BR_B	B2	T3	3 weeks (504 hours)	504	0.08
Mpumalanga	Buffelskloof	BK breakfast rock	BK_BR_B	B3	T3	3 weeks (504 hours)	504	0.703
Mpumalanga	Buffelskloof	BK breakfast rock	BK_BR_C	C2	T3	3 weeks (504 hours)	504	0.573
Mpumalanga	Buffelskloof	BK breakfast rock	BK_BR_C	C3	T3	3 weeks (504 hours)	504	0.673
Mpumalanga	Buffelskloof	BK drop in	BK_DI_A	A1	T3	3 weeks (504 hours)	504	0.116
Mpumalanga	Buffelskloof	BK drop in	BK_DI_A	A3	T3	3 weeks (504 hours)	504	0.033
Mpumalanga	Buffelskloof	BK drop in	BK_DI_A	A5	T3	3 weeks (504 hours)	504	0.136
Mpumalanga	Buffelskloof	BK drop in	BK_DI_B	B1	T3	3 weeks (504 hours)	504	0.7
Mpumalanga	Buffelskloof	BK drop in	BK_DI_B	B2	T3	3 weeks (504 hours)	504	0.705
Mpumalanga	Buffelskloof	BK drop in	BK_DI_B	B3	T3	3 weeks (504 hours)	504	0.681
Mpumalanga	Buffelskloof	BK drop in	BK_DI_C	C1	T3	3 weeks (504 hours)	504	0.206
Mpumalanga	Buffelskloof	BK drop in	BK_DI_C	C2	T3	3 weeks (504 hours)	504	0.255
Mpumalanga	Buffelskloof	BK drop in	BK_DI_C	C3	T3	3 weeks (504 hours)	504	0.207
Mpumalanga	Buffelskloof	BK low kloof	BK_LK_C	C1	T3	3 weeks (504 hours)	504	0.629
Mpumalanga	Buffelskloof	BK low kloof	BK_LK_C	C2	T3	3 weeks (504 hours)	504	0.668
Mpumalanga	Buffelskloof	BK low kloof	BK_LK_C	C4	T3	3 weeks (504 hours)	504	0.656
Mpumalanga	Buffelskloof	BK upper kloof	BK_UK_A	A2	T3	3 weeks (504 hours)	504	0.64
Mpumalanga	Buffelskloof	BK upper kloof	BK_UK_A	A3	T3	3 weeks (504 hours)	504	0.627
Mpumalanga	Buffelskloof	BK upper kloof	BK_UK_A	A4	T3	3 weeks (504 hours)	504	0.228
Mpumalanga	Buffelskloof	BK upper kloof	BK_UK_B	B3	T3	3 weeks (504 hours)	504	0.139
Mpumalanga	Buffelskloof	BK upper kloof	BK_UK_B	B4	T3	3 weeks (504 hours)	504	0.522
Mpumalanga	Buffelskloof	BK upper kloof	BK_UK_B	B6	T3	3 weeks (504 hours)	504	0.16
Mpumalanga	Buffelskloof	BK upper kloof	BK_UK_C	C4	T3	3 weeks (504 hours)	504	0.021
Mpumalanga	Buffelskloof	BK upper kloof	BK_UK_C	C5	T3	3 weeks (504 hours)	504	0.047
Mpumalanga	Buffelskloof	BK upper kloof	BK_UK_C	C6	T3	3 weeks (504 hours)	504	0.045
Limpopo	Sister Mountian	mountian sisters	Mtn_Sis_A	A1	T3	3 weeks (504 hours)	504	0.143
Limpopo	Sister Mountian	mountian sisters	Mtn_Sis_A	A5	T3	3 weeks (504 hours)	504	0
Limpopo	Sister Mountian	mountian sisters	Mtn_Sis_A	A6	T3	3 weeks (504 hours)	504	0.157
Limpopo	Sister Mountian	mountian sisters	Mtn_Sis_B	B3	T3	3 weeks (504 hours)	504	0.223
Limpopo	Sister Mountian	mountian sisters	Mtn_Sis_B	B5	T3	3 weeks (504 hours)	504	0.704
Limpopo	Sister Mountian	mountian sisters	Mtn_Sis_B	B6	T3	3 weeks (504 hours)	504	0.125
Limpopo	Sister Mountian	mountian sisters	Mtn_Sis_C	C1	T3	3 weeks (504 hours)	504	0.651
Limpopo	Sister Mountian	mountian sisters	Mtn_Sis_C	C2	T3	3 weeks (504 hours)	504	0
Limpopo	Sister Mountian	mountian sisters	Mtn_Sis_C	C5	T3	3 weeks (504 hours)	504	0.554
Limpopo	Swebe swebe	SS brown river	SS_BR_A	A1	T3	3 weeks (504 hours)	504	0.534
Limpopo	Swebe swebe	SS brown river	SS_BR_A	A2	T3	3 weeks (504 hours)	504	0.705
Limpopo	Swebe swebe	SS brown river	SS_BR_C	C1	T3	3 weeks (504 hours)	504	0.641
Limpopo	Swebe swebe	SS brown river	SS_BR_C	C2	T3	3 weeks (504 hours)	504	0.278
Limpopo	Swebe swebe	SS brown river	SS_BR_C	C3	T3	3 weeks (504 hours)	504	0.68
Limpopo	Swebe swebe	SS lazy tree	SS_LT_B	B1	T3	3 weeks (504 hours)	504	0.358
Limpopo	Swebe swebe	SS lazy tree	SS_LT_B	B3	T3	3 weeks (504 hours)	504	0.226
Limpopo	Swebe swebe	SS lazy tree	SS_LT_B	B5	T3	3 weeks (504 hours)	504	0.141
Limpopo	Swebe swebe	SS lazy tree	SS_LT_C	C1	T3	3 weeks (504 hours)	504	0.063
Limpopo	Swebe swebe	SS lazy tree	SS_LT_C	C4	T3	3 weeks (504 hours)	504	0.487
Limpopo	Swebe swebe	SS lazy tree	SS_LT_C	C5	T3	3 weeks (504 hours)	504	0.711
Limpopo	Swebe swebe	SS river view	SS_RV_A	A1	T3	3 weeks (504 hours)	504	0.101
Limpopo	Swebe swebe	SS river view	SS_RV_B	B1	T3	3 weeks (504 hours)	504	0.021
Limpopo	Swebe swebe	SS river view	SS_RV_B	B3	T3	3 weeks (504 hours)	504	0.013
Limpopo	Swebe swebe	SS river view	SS_RV_C	C1	T3	3 weeks (504 hours)	504	0.054
Limpopo	Swebe swebe	SS river view	SS_RV_C	C3	T3	3 weeks (504 hours)	504	0.153
Limpopo	Swebe swebe	SS wasp corner	SS_WC_A	A2	T3	3 weeks (504 hours)	504	0.61
Limpopo	Swebe swebe	SS wasp corner	SS_WC_A	A3	T3	3 weeks (504 hours)	504	0.703
Limpopo	Swebe swebe	SS wasp corner	SS_WC_A	A4	T3	3 weeks (504 hours)	504	0.618
Limpopo	Swebe swebe	SS wasp corner	SS_WC_B	B2	T3	3 weeks (504 hours)	504	0.048
Limpopo	Veloren	VL falls	VL_Falls_A	A1	T3	3 weeks (504 hours)	504	0.088
Limpopo	Veloren	VL falls	VL_Falls_A	A2	T3	3 weeks (504 hours)	504	0.021
Limpopo	Veloren	VL falls	VL_Falls_A	A3	T3	3 weeks (504 hours)	504	0
Limpopo	Veloren	VL falls	VL_Falls_B	B2	T3	3 weeks (504 hours)	504	0.103
Limpopo	Veloren	VL falls	VL_Falls_B	B3	T3	3 weeks (504 hours)	504	0.473
Limpopo	Veloren	VL falls	VL_Falls_C	C1	T3	3 weeks (504 hours)	504	0
Limpopo	Veloren	VL falls	VL_Falls_C	C2	T3	3 weeks (504 hours)	504	0.023
Limpopo	Veloren	VL falls	VL_Falls_C	C3	T3	3 weeks (504 hours)	504	0.715
Limpopo	Veloren	VL main gate	VL_MG_A	A1	T3	3 weeks (504 hours)	504	0.569
Limpopo	Veloren	VL main gate	VL_MG_A	A2	T3	3 weeks (504 hours)	504	0.39
Limpopo	Veloren	VL main gate	VL_MG_A	A5	T3	3 weeks (504 hours)	504	0.62
Limpopo	Veloren	VL main gate	VL_MG_B	B1	T3	3 weeks (504 hours)	504	0
Limpopo	Veloren	VL main gate	VL_MG_B	B2	T3	3 weeks (504 hours)	504	0.016
Limpopo	Veloren	VL main gate	VL_MG_B	B4	T3	3 weeks (504 hours)	504	0.114
Limpopo	Veloren	VL main gate	VL_MG_C	C1	T3	3 weeks (504 hours)	504	0.133
Limpopo	Veloren	VL main gate	VL_MG_C	C3	T3	3 weeks (504 hours)	504	0.19
Limpopo	Veloren	VL main gate	VL_MG_C	C4	T3	3 weeks (504 hours)	504	0.148
Mpumalanga	Buffelskloof	BK breakfast rock	BK_BR_B	B2	T4	4 weeks (fully desiccated)	672	0	0.102362
Mpumalanga	Buffelskloof	BK breakfast rock	BK_BR_B	B3	T4	4 weeks (fully desiccated)	672	0	0.0884956
Mpumalanga	Buffelskloof	BK breakfast rock	BK_BR_C	C2	T4	4 weeks (fully desiccated)	672	0	0.076087
Mpumalanga	Buffelskloof	BK breakfast rock	BK_BR_C	C3	T4	4 weeks (fully desiccated)	672	0	0.0769231
Mpumalanga	Buffelskloof	BK drop in	BK_DI_A	A1	T4	4 weeks (fully desiccated)	672	0	0.020202
Mpumalanga	Buffelskloof	BK drop in	BK_DI_A	A3	T4	4 weeks (fully desiccated)	672	0	0.10084
Mpumalanga	Buffelskloof	BK drop in	BK_DI_A	A5	T4	4 weeks (fully desiccated)	672	0	0.0823529
Mpumalanga	Buffelskloof	BK drop in	BK_DI_B	B1	T4	4 weeks (fully desiccated)	672	0	0.0384615
Mpumalanga	Buffelskloof	BK drop in	BK_DI_B	B2	T4	4 weeks (fully desiccated)	672	0	0.012987
Mpumalanga	Buffelskloof	BK drop in	BK_DI_B	B3	T4	4 weeks (fully desiccated)	672	0.022	0.0128205
Mpumalanga	Buffelskloof	BK drop in	BK_DI_C	C1	T4	4 weeks (fully desiccated)	672	0	0.025974
Mpumalanga	Buffelskloof	BK drop in	BK_DI_C	C2	T4	4 weeks (fully desiccated)	672	0	0.0421053
Mpumalanga	Buffelskloof	BK drop in	BK_DI_C	C3	T4	4 weeks (fully desiccated)	672	0	0.0648148
Mpumalanga	Buffelskloof	BK low kloof	BK_LK_C	C1	T4	4 weeks (fully desiccated)	672	0	0.0234375
Mpumalanga	Buffelskloof	BK low kloof	BK_LK_C	C2	T4	4 weeks (fully desiccated)	672	0	0.0438596
Mpumalanga	Buffelskloof	BK low kloof	BK_LK_C	C4	T4	4 weeks (fully desiccated)	672	0	0.0390625
Mpumalanga	Buffelskloof	BK upper kloof	BK_UK_A	A2	T4	4 weeks (fully desiccated)	672	0.012	0.0493827
Mpumalanga	Buffelskloof	BK upper kloof	BK_UK_A	A3	T4	4 weeks (fully desiccated)	672	0	0.0438596
Mpumalanga	Buffelskloof	BK upper kloof	BK_UK_A	A4	T4	4 weeks (fully desiccated)	672	0	-0.0810811
Mpumalanga	Buffelskloof	BK upper kloof	BK_UK_B	B3	T4	4 weeks (fully desiccated)	672	0	0.0493827
Mpumalanga	Buffelskloof	BK upper kloof	BK_UK_B	B4	T4	4 weeks (fully desiccated)	672	0	-0.0361446
Mpumalanga	Buffelskloof	BK upper kloof	BK_UK_B	B6	T4	4 weeks (fully desiccated)	672	0	0.0120482
Mpumalanga	Buffelskloof	BK upper kloof	BK_UK_C	C4	T4	4 weeks (fully desiccated)	672	0	0.00757576
Mpumalanga	Buffelskloof	BK upper kloof	BK_UK_C	C5	T4	4 weeks (fully desiccated)	672	0	0.0238095
Mpumalanga	Buffelskloof	BK upper kloof	BK_UK_C	C6	T4	4 weeks (fully desiccated)	672	0	0
Limpopo	Sister Mountian	mountian sisters	Mtn_Sis_A	A1	T4	4 weeks (fully desiccated)	672	0	0.0512821
Limpopo	Sister Mountian	mountian sisters	Mtn_Sis_A	A5	T4	4 weeks (fully desiccated)	672	0	0.0265487
Limpopo	Sister Mountian	mountian sisters	Mtn_Sis_A	A6	T4	4 weeks (fully desiccated)	672	0	0.0188679
Limpopo	Sister Mountian	mountian sisters	Mtn_Sis_B	B3	T4	4 weeks (fully desiccated)	672	0.027	0.0253165
Limpopo	Sister Mountian	mountian sisters	Mtn_Sis_B	B5	T4	4 weeks (fully desiccated)	672	0	0.023622
Limpopo	Sister Mountian	mountian sisters	Mtn_Sis_B	B6	T4	4 weeks (fully desiccated)	672	0	0.0886076
Limpopo	Sister Mountian	mountian sisters	Mtn_Sis_C	C1	T4	4 weeks (fully desiccated)	672	0.081	0.04
Limpopo	Sister Mountian	mountian sisters	Mtn_Sis_C	C2	T4	4 weeks (fully desiccated)	672	0	0.0285714
Limpopo	Sister Mountian	mountian sisters	Mtn_Sis_C	C5	T4	4 weeks (fully desiccated)	672	0	-0.0684932
Limpopo	Swebe swebe	SS brown river	SS_BR_A	A1	T4	4 weeks (fully desiccated)	672	0	0.12844
Limpopo	Swebe swebe	SS brown river	SS_BR_A	A2	T4	4 weeks (fully desiccated)	672	0	0.0534351
Limpopo	Swebe swebe	SS brown river	SS_BR_C	C1	T4	4 weeks (fully desiccated)	672	0	0.0446429
Limpopo	Swebe swebe	SS brown river	SS_BR_C	C2	T4	4 weeks (fully desiccated)	672	0.015	0.0653595
Limpopo	Swebe swebe	SS brown river	SS_BR_C	C3	T4	4 weeks (fully desiccated)	672	0	0.0434783
Limpopo	Swebe swebe	SS lazy tree	SS_LT_B	B1	T4	4 weeks (fully desiccated)	672	0.037	0.057971
Limpopo	Swebe swebe	SS lazy tree	SS_LT_B	B3	T4	4 weeks (fully desiccated)	672	0	0.0904255
Limpopo	Swebe swebe	SS lazy tree	SS_LT_B	B5	T4	4 weeks (fully desiccated)	672	0.013	0.0763889
Limpopo	Swebe swebe	SS lazy tree	SS_LT_C	C1	T4	4 weeks (fully desiccated)	672	0.078	0.0566038
Limpopo	Swebe swebe	SS lazy tree	SS_LT_C	C4	T4	4 weeks (fully desiccated)	672	0.016	0.120623
Limpopo	Swebe swebe	SS lazy tree	SS_LT_C	C5	T4	4 weeks (fully desiccated)	672	0	0.0157068
Limpopo	Swebe swebe	SS river view	SS_RV_A	A1	T4	4 weeks (fully desiccated)	672	0	0.0736196
Limpopo	Swebe swebe	SS river view	SS_RV_B	B1	T4	4 weeks (fully desiccated)	672	0	0.101266
Limpopo	Swebe swebe	SS river view	SS_RV_B	B3	T4	4 weeks (fully desiccated)	672	0	0.015
Limpopo	Swebe swebe	SS river view	SS_RV_C	C1	T4	4 weeks (fully desiccated)	672	0	0.0598802
Limpopo	Swebe swebe	SS river view	SS_RV_C	C3	T4	4 weeks (fully desiccated)	672	0	0.0305344
Limpopo	Swebe swebe	SS wasp corner	SS_WC_A	A2	T4	4 weeks (fully desiccated)	672	0	0.0674847
Limpopo	Swebe swebe	SS wasp corner	SS_WC_A	A3	T4	4 weeks (fully desiccated)	672	0	0.0887097
Limpopo	Swebe swebe	SS wasp corner	SS_WC_A	A4	T4	4 weeks (fully desiccated)	672	0.016	0.037037
Limpopo	Swebe swebe	SS wasp corner	SS_WC_B	B2	T4	4 weeks (fully desiccated)	672	0	0.0590909
Limpopo	Veloren	VL falls	VL_Falls_A	A1	T4	4 weeks (fully desiccated)	672	0	0.0393013
Limpopo	Veloren	VL falls	VL_Falls_A	A2	T4	4 weeks (fully desiccated)	672	0.042	0.0697674
Limpopo	Veloren	VL falls	VL_Falls_A	A3	T4	4 weeks (fully desiccated)	672	0	0.0568182
Limpopo	Veloren	VL falls	VL_Falls_B	B2	T4	4 weeks (fully desiccated)	672	0.054	0.0496454
Limpopo	Veloren	VL falls	VL_Falls_B	B3	T4	4 weeks (fully desiccated)	672	0.016	0.0636943
Limpopo	Veloren	VL falls	VL_Falls_C	C1	T4	4 weeks (fully desiccated)	672	0	0.0592105
Limpopo	Veloren	VL falls	VL_Falls_C	C2	T4	4 weeks (fully desiccated)	672	0	0.0601504
Limpopo	Veloren	VL falls	VL_Falls_C	C3	T4	4 weeks (fully desiccated)	672	0	0.015873
Limpopo	Veloren	VL main gate	VL_MG_A	A1	T4	4 weeks (fully desiccated)	672	0	0.0140845
Limpopo	Veloren	VL main gate	VL_MG_A	A2	T4	4 weeks (fully desiccated)	672	0	0.0679612
Limpopo	Veloren	VL main gate	VL_MG_A	A5	T4	4 weeks (fully desiccated)	672	0	0
Limpopo	Veloren	VL main gate	VL_MG_B	B1	T4	4 weeks (fully desiccated)	672	0.018	0.0405405
Limpopo	Veloren	VL main gate	VL_MG_B	B2	T4	4 weeks (fully desiccated)	672	0	0.0217391
Limpopo	Veloren	VL main gate	VL_MG_B	B4	T4	4 weeks (fully desiccated)	672	0	0.0430108
Limpopo	Veloren	VL main gate	VL_MG_C	C1	T4	4 weeks (fully desiccated)	672	0	0
Limpopo	Veloren	VL main gate	VL_MG_C	C3	T4	4 weeks (fully desiccated)	672	0	0
Limpopo	Veloren	VL main gate	VL_MG_C	C4	T4	4 weeks (fully desiccated)	672	0	0.0222222
Mpumalanga	Buffelskloof	BK breakfast rock	BK_BR_B	B2	T5	Rehydration 12 hours	684	0
Mpumalanga	Buffelskloof	BK breakfast rock	BK_BR_B	B3	T5	Rehydration 12 hours	684	0
Mpumalanga	Buffelskloof	BK breakfast rock	BK_BR_C	C2	T5	Rehydration 12 hours	684	0
Mpumalanga	Buffelskloof	BK breakfast rock	BK_BR_C	C3	T5	Rehydration 12 hours	684	0
Mpumalanga	Buffelskloof	BK drop in	BK_DI_A	A1	T5	Rehydration 12 hours	684	0
Mpumalanga	Buffelskloof	BK drop in	BK_DI_A	A3	T5	Rehydration 12 hours	684	0
Mpumalanga	Buffelskloof	BK drop in	BK_DI_A	A5	T5	Rehydration 12 hours	684	0
Mpumalanga	Buffelskloof	BK drop in	BK_DI_B	B1	T5	Rehydration 12 hours	684	0
Mpumalanga	Buffelskloof	BK drop in	BK_DI_B	B2	T5	Rehydration 12 hours	684	0
Mpumalanga	Buffelskloof	BK drop in	BK_DI_B	B3	T5	Rehydration 12 hours	684	0
Mpumalanga	Buffelskloof	BK drop in	BK_DI_C	C1	T5	Rehydration 12 hours	684	0
Mpumalanga	Buffelskloof	BK drop in	BK_DI_C	C2	T5	Rehydration 12 hours	684	0
Mpumalanga	Buffelskloof	BK drop in	BK_DI_C	C3	T5	Rehydration 12 hours	684	0
Mpumalanga	Buffelskloof	BK low kloof	BK_LK_C	C1	T5	Rehydration 12 hours	684	0
Mpumalanga	Buffelskloof	BK low kloof	BK_LK_C	C2	T5	Rehydration 12 hours	684	0.013
Mpumalanga	Buffelskloof	BK low kloof	BK_LK_C	C4	T5	Rehydration 12 hours	684	0
Mpumalanga	Buffelskloof	BK upper kloof	BK_UK_A	A2	T5	Rehydration 12 hours	684	0.021
Mpumalanga	Buffelskloof	BK upper kloof	BK_UK_A	A3	T5	Rehydration 12 hours	684	0
Mpumalanga	Buffelskloof	BK upper kloof	BK_UK_A	A4	T5	Rehydration 12 hours	684	0
Mpumalanga	Buffelskloof	BK upper kloof	BK_UK_B	B3	T5	Rehydration 12 hours	684	0
Mpumalanga	Buffelskloof	BK upper kloof	BK_UK_B	B4	T5	Rehydration 12 hours	684	0
Mpumalanga	Buffelskloof	BK upper kloof	BK_UK_B	B6	T5	Rehydration 12 hours	684	0
Mpumalanga	Buffelskloof	BK upper kloof	BK_UK_C	C4	T5	Rehydration 12 hours	684	0
Mpumalanga	Buffelskloof	BK upper kloof	BK_UK_C	C5	T5	Rehydration 12 hours	684	0
Mpumalanga	Buffelskloof	BK upper kloof	BK_UK_C	C6	T5	Rehydration 12 hours	684	0
Limpopo	Sister Mountian	mountian sisters	Mtn_Sis_A	A1	T5	Rehydration 12 hours	684	0
Limpopo	Sister Mountian	mountian sisters	Mtn_Sis_A	A5	T5	Rehydration 12 hours	684	0
Limpopo	Sister Mountian	mountian sisters	Mtn_Sis_A	A6	T5	Rehydration 12 hours	684	0
Limpopo	Sister Mountian	mountian sisters	Mtn_Sis_B	B3	T5	Rehydration 12 hours	684	0
Limpopo	Sister Mountian	mountian sisters	Mtn_Sis_B	B5	T5	Rehydration 12 hours	684	0
Limpopo	Sister Mountian	mountian sisters	Mtn_Sis_B	B6	T5	Rehydration 12 hours	684	0
Limpopo	Sister Mountian	mountian sisters	Mtn_Sis_C	C1	T5	Rehydration 12 hours	684	0
Limpopo	Sister Mountian	mountian sisters	Mtn_Sis_C	C2	T5	Rehydration 12 hours	684	0.017
Limpopo	Sister Mountian	mountian sisters	Mtn_Sis_C	C5	T5	Rehydration 12 hours	684	0.032
Limpopo	Swebe swebe	SS brown river	SS_BR_A	A1	T5	Rehydration 12 hours	684	0.014
Limpopo	Swebe swebe	SS brown river	SS_BR_A	A2	T5	Rehydration 12 hours	684	0.051
Limpopo	Swebe swebe	SS brown river	SS_BR_C	C1	T5	Rehydration 12 hours	684	0.046
Limpopo	Swebe swebe	SS brown river	SS_BR_C	C2	T5	Rehydration 12 hours	684	0
Limpopo	Swebe swebe	SS brown river	SS_BR_C	C3	T5	Rehydration 12 hours	684	0
Limpopo	Swebe swebe	SS lazy tree	SS_LT_B	B1	T5	Rehydration 12 hours	684	0
Limpopo	Swebe swebe	SS lazy tree	SS_LT_B	B3	T5	Rehydration 12 hours	684	0
Limpopo	Swebe swebe	SS lazy tree	SS_LT_B	B5	T5	Rehydration 12 hours	684	0.005
Limpopo	Swebe swebe	SS lazy tree	SS_LT_C	C1	T5	Rehydration 12 hours	684	0.008
Limpopo	Swebe swebe	SS lazy tree	SS_LT_C	C4	T5	Rehydration 12 hours	684	0.04
Limpopo	Swebe swebe	SS lazy tree	SS_LT_C	C5	T5	Rehydration 12 hours	684	0
Limpopo	Swebe swebe	SS river view	SS_RV_A	A1	T5	Rehydration 12 hours	684	0
Limpopo	Swebe swebe	SS river view	SS_RV_B	B1	T5	Rehydration 12 hours	684	0.058
Limpopo	Swebe swebe	SS river view	SS_RV_B	B3	T5	Rehydration 12 hours	684	0.045
Limpopo	Swebe swebe	SS river view	SS_RV_C	C1	T5	Rehydration 12 hours	684	0
Limpopo	Swebe swebe	SS river view	SS_RV_C	C3	T5	Rehydration 12 hours	684	0.007
Limpopo	Swebe swebe	SS wasp corner	SS_WC_A	A2	T5	Rehydration 12 hours	684	0.009
Limpopo	Swebe swebe	SS wasp corner	SS_WC_A	A3	T5	Rehydration 12 hours	684	0.018
Limpopo	Swebe swebe	SS wasp corner	SS_WC_A	A4	T5	Rehydration 12 hours	684	0.016
Limpopo	Swebe swebe	SS wasp corner	SS_WC_B	B2	T5	Rehydration 12 hours	684	0
Limpopo	Veloren	VL falls	VL_Falls_A	A1	T5	Rehydration 12 hours	684	0.029
Limpopo	Veloren	VL falls	VL_Falls_A	A2	T5	Rehydration 12 hours	684	0
Limpopo	Veloren	VL falls	VL_Falls_A	A3	T5	Rehydration 12 hours	684	0.017
Limpopo	Veloren	VL falls	VL_Falls_B	B2	T5	Rehydration 12 hours	684	0.027
Limpopo	Veloren	VL falls	VL_Falls_B	B3	T5	Rehydration 12 hours	684	0.025
Limpopo	Veloren	VL falls	VL_Falls_C	C1	T5	Rehydration 12 hours	684	0
Limpopo	Veloren	VL falls	VL_Falls_C	C2	T5	Rehydration 12 hours	684	0.016
Limpopo	Veloren	VL falls	VL_Falls_C	C3	T5	Rehydration 12 hours	684	0
Limpopo	Veloren	VL main gate	VL_MG_A	A1	T5	Rehydration 12 hours	684	0.019
Limpopo	Veloren	VL main gate	VL_MG_A	A2	T5	Rehydration 12 hours	684	0
Limpopo	Veloren	VL main gate	VL_MG_A	A5	T5	Rehydration 12 hours	684	0
Limpopo	Veloren	VL main gate	VL_MG_B	B1	T5	Rehydration 12 hours	684	0.036
Limpopo	Veloren	VL main gate	VL_MG_B	B2	T5	Rehydration 12 hours	684	0.02
Limpopo	Veloren	VL main gate	VL_MG_B	B4	T5	Rehydration 12 hours	684	0.07
Limpopo	Veloren	VL main gate	VL_MG_C	C1	T5	Rehydration 12 hours	684	0
Limpopo	Veloren	VL main gate	VL_MG_C	C3	T5	Rehydration 12 hours	684	0.07
Limpopo	Veloren	VL main gate	VL_MG_C	C4	T5	Rehydration 12 hours	684	0
Mpumalanga	Buffelskloof	BK breakfast rock	BK_BR_B	B2	T6	Rehydration 24 hours	708	0.019
Mpumalanga	Buffelskloof	BK breakfast rock	BK_BR_B	B3	T6	Rehydration 24 hours	708	0.036
Mpumalanga	Buffelskloof	BK breakfast rock	BK_BR_C	C2	T6	Rehydration 24 hours	708	0.055
Mpumalanga	Buffelskloof	BK breakfast rock	BK_BR_C	C3	T6	Rehydration 24 hours	708	0
Mpumalanga	Buffelskloof	BK drop in	BK_DI_A	A1	T6	Rehydration 24 hours	708	0
Mpumalanga	Buffelskloof	BK drop in	BK_DI_A	A3	T6	Rehydration 24 hours	708	0
Mpumalanga	Buffelskloof	BK drop in	BK_DI_A	A5	T6	Rehydration 24 hours	708	0
Mpumalanga	Buffelskloof	BK drop in	BK_DI_B	B1	T6	Rehydration 24 hours	708	0
Mpumalanga	Buffelskloof	BK drop in	BK_DI_B	B2	T6	Rehydration 24 hours	708	0
Mpumalanga	Buffelskloof	BK drop in	BK_DI_B	B3	T6	Rehydration 24 hours	708	0
Mpumalanga	Buffelskloof	BK drop in	BK_DI_C	C1	T6	Rehydration 24 hours	708	0.008
Mpumalanga	Buffelskloof	BK drop in	BK_DI_C	C2	T6	Rehydration 24 hours	708	0
Mpumalanga	Buffelskloof	BK drop in	BK_DI_C	C3	T6	Rehydration 24 hours	708	0.007
Mpumalanga	Buffelskloof	BK low kloof	BK_LK_C	C1	T6	Rehydration 24 hours	708	0.056
Mpumalanga	Buffelskloof	BK low kloof	BK_LK_C	C2	T6	Rehydration 24 hours	708	0.248
Mpumalanga	Buffelskloof	BK low kloof	BK_LK_C	C4	T6	Rehydration 24 hours	708	0.204
Mpumalanga	Buffelskloof	BK upper kloof	BK_UK_A	A2	T6	Rehydration 24 hours	708	0.088
Mpumalanga	Buffelskloof	BK upper kloof	BK_UK_A	A3	T6	Rehydration 24 hours	708	0.195
Mpumalanga	Buffelskloof	BK upper kloof	BK_UK_A	A4	T6	Rehydration 24 hours	708	0.025
Mpumalanga	Buffelskloof	BK upper kloof	BK_UK_B	B3	T6	Rehydration 24 hours	708	0
Mpumalanga	Buffelskloof	BK upper kloof	BK_UK_B	B4	T6	Rehydration 24 hours	708	0
Mpumalanga	Buffelskloof	BK upper kloof	BK_UK_B	B6	T6	Rehydration 24 hours	708	0.205
Mpumalanga	Buffelskloof	BK upper kloof	BK_UK_C	C4	T6	Rehydration 24 hours	708	0
Mpumalanga	Buffelskloof	BK upper kloof	BK_UK_C	C5	T6	Rehydration 24 hours	708	0.175
Mpumalanga	Buffelskloof	BK upper kloof	BK_UK_C	C6	T6	Rehydration 24 hours	708	0
Limpopo	Sister Mountian	mountian sisters	Mtn_Sis_A	A1	T6	Rehydration 24 hours	708	0
Limpopo	Sister Mountian	mountian sisters	Mtn_Sis_A	A5	T6	Rehydration 24 hours	708	0
Limpopo	Sister Mountian	mountian sisters	Mtn_Sis_A	A6	T6	Rehydration 24 hours	708	0
Limpopo	Sister Mountian	mountian sisters	Mtn_Sis_B	B3	T6	Rehydration 24 hours	708	0.175
Limpopo	Sister Mountian	mountian sisters	Mtn_Sis_B	B5	T6	Rehydration 24 hours	708	0
Limpopo	Sister Mountian	mountian sisters	Mtn_Sis_B	B6	T6	Rehydration 24 hours	708	0.206
Limpopo	Sister Mountian	mountian sisters	Mtn_Sis_C	C1	T6	Rehydration 24 hours	708	0
Limpopo	Sister Mountian	mountian sisters	Mtn_Sis_C	C2	T6	Rehydration 24 hours	708	0
Limpopo	Sister Mountian	mountian sisters	Mtn_Sis_C	C5	T6	Rehydration 24 hours	708	0.098
Limpopo	Swebe swebe	SS brown river	SS_BR_A	A1	T6	Rehydration 24 hours	708	0.128
Limpopo	Swebe swebe	SS brown river	SS_BR_A	A2	T6	Rehydration 24 hours	708	0.287
Limpopo	Swebe swebe	SS brown river	SS_BR_C	C1	T6	Rehydration 24 hours	708	0.261
Limpopo	Swebe swebe	SS brown river	SS_BR_C	C2	T6	Rehydration 24 hours	708	0.195
Limpopo	Swebe swebe	SS brown river	SS_BR_C	C3	T6	Rehydration 24 hours	708	0.11
Limpopo	Swebe swebe	SS lazy tree	SS_LT_B	B1	T6	Rehydration 24 hours	708	0.011
Limpopo	Swebe swebe	SS lazy tree	SS_LT_B	B3	T6	Rehydration 24 hours	708	0
Limpopo	Swebe swebe	SS lazy tree	SS_LT_B	B5	T6	Rehydration 24 hours	708	0
Limpopo	Swebe swebe	SS lazy tree	SS_LT_C	C1	T6	Rehydration 24 hours	708	0.233
Limpopo	Swebe swebe	SS lazy tree	SS_LT_C	C4	T6	Rehydration 24 hours	708	0.159
Limpopo	Swebe swebe	SS lazy tree	SS_LT_C	C5	T6	Rehydration 24 hours	708	0.029
Limpopo	Swebe swebe	SS river view	SS_RV_A	A1	T6	Rehydration 24 hours	708	0.107
Limpopo	Swebe swebe	SS river view	SS_RV_B	B1	T6	Rehydration 24 hours	708	0.119
Limpopo	Swebe swebe	SS river view	SS_RV_B	B3	T6	Rehydration 24 hours	708	0
Limpopo	Swebe swebe	SS river view	SS_RV_C	C1	T6	Rehydration 24 hours	708	0.095
Limpopo	Swebe swebe	SS river view	SS_RV_C	C3	T6	Rehydration 24 hours	708	0.351
Limpopo	Swebe swebe	SS wasp corner	SS_WC_A	A2	T6	Rehydration 24 hours	708	0.263
Limpopo	Swebe swebe	SS wasp corner	SS_WC_A	A3	T6	Rehydration 24 hours	708	0.354
Limpopo	Swebe swebe	SS wasp corner	SS_WC_A	A4	T6	Rehydration 24 hours	708	0.2
Limpopo	Swebe swebe	SS wasp corner	SS_WC_B	B2	T6	Rehydration 24 hours	708	0.188
Limpopo	Veloren	VL falls	VL_Falls_A	A1	T6	Rehydration 24 hours	708	0.028
Limpopo	Veloren	VL falls	VL_Falls_A	A2	T6	Rehydration 24 hours	708	0.009
Limpopo	Veloren	VL falls	VL_Falls_A	A3	T6	Rehydration 24 hours	708	0.085
Limpopo	Veloren	VL falls	VL_Falls_B	B2	T6	Rehydration 24 hours	708	0.069
Limpopo	Veloren	VL falls	VL_Falls_B	B3	T6	Rehydration 24 hours	708	0.06
Limpopo	Veloren	VL falls	VL_Falls_C	C1	T6	Rehydration 24 hours	708	0.008
Limpopo	Veloren	VL falls	VL_Falls_C	C2	T6	Rehydration 24 hours	708	0.08
Limpopo	Veloren	VL falls	VL_Falls_C	C3	T6	Rehydration 24 hours	708	0.314
Limpopo	Veloren	VL main gate	VL_MG_A	A1	T6	Rehydration 24 hours	708	0.158
Limpopo	Veloren	VL main gate	VL_MG_A	A2	T6	Rehydration 24 hours	708	0
Limpopo	Veloren	VL main gate	VL_MG_A	A5	T6	Rehydration 24 hours	708	0
Limpopo	Veloren	VL main gate	VL_MG_B	B1	T6	Rehydration 24 hours	708	0
Limpopo	Veloren	VL main gate	VL_MG_B	B2	T6	Rehydration 24 hours	708	0.109
Limpopo	Veloren	VL main gate	VL_MG_B	B4	T6	Rehydration 24 hours	708	0.029
Limpopo	Veloren	VL main gate	VL_MG_C	C1	T6	Rehydration 24 hours	708	0
Limpopo	Veloren	VL main gate	VL_MG_C	C3	T6	Rehydration 24 hours	708	0.014
Limpopo	Veloren	VL main gate	VL_MG_C	C4	T6	Rehydration 24 hours	708	0.189
Mpumalanga	Buffelskloof	BK breakfast rock	BK_BR_B	B2	T7	Rehydration 48 hours	732	0.403
Mpumalanga	Buffelskloof	BK breakfast rock	BK_BR_B	B3	T7	Rehydration 48 hours	732	0.186
Mpumalanga	Buffelskloof	BK breakfast rock	BK_BR_C	C2	T7	Rehydration 48 hours	732	0.197
Mpumalanga	Buffelskloof	BK breakfast rock	BK_BR_C	C3	T7	Rehydration 48 hours	732	0.549
Mpumalanga	Buffelskloof	BK drop in	BK_DI_A	A1	T7	Rehydration 48 hours	732	0.082
Mpumalanga	Buffelskloof	BK drop in	BK_DI_A	A3	T7	Rehydration 48 hours	732	0.02
Mpumalanga	Buffelskloof	BK drop in	BK_DI_A	A5	T7	Rehydration 48 hours	732	0.071
Mpumalanga	Buffelskloof	BK drop in	BK_DI_B	B1	T7	Rehydration 48 hours	732	0.113
Mpumalanga	Buffelskloof	BK drop in	BK_DI_B	B2	T7	Rehydration 48 hours	732	0.277
Mpumalanga	Buffelskloof	BK drop in	BK_DI_B	B3	T7	Rehydration 48 hours	732	0
Mpumalanga	Buffelskloof	BK drop in	BK_DI_C	C1	T7	Rehydration 48 hours	732	0.075
Mpumalanga	Buffelskloof	BK drop in	BK_DI_C	C2	T7	Rehydration 48 hours	732	0.01
Mpumalanga	Buffelskloof	BK drop in	BK_DI_C	C3	T7	Rehydration 48 hours	732	0.207
Mpumalanga	Buffelskloof	BK low kloof	BK_LK_C	C1	T7	Rehydration 48 hours	732	0.427
Mpumalanga	Buffelskloof	BK low kloof	BK_LK_C	C2	T7	Rehydration 48 hours	732	0.551
Mpumalanga	Buffelskloof	BK low kloof	BK_LK_C	C4	T7	Rehydration 48 hours	732	0.465
Mpumalanga	Buffelskloof	BK upper kloof	BK_UK_A	A2	T7	Rehydration 48 hours	732	0.482
Mpumalanga	Buffelskloof	BK upper kloof	BK_UK_A	A3	T7	Rehydration 48 hours	732	0.631
Mpumalanga	Buffelskloof	BK upper kloof	BK_UK_A	A4	T7	Rehydration 48 hours	732	0.579
Mpumalanga	Buffelskloof	BK upper kloof	BK_UK_B	B3	T7	Rehydration 48 hours	732	0.378
Mpumalanga	Buffelskloof	BK upper kloof	BK_UK_B	B4	T7	Rehydration 48 hours	732	0.333
Mpumalanga	Buffelskloof	BK upper kloof	BK_UK_B	B6	T7	Rehydration 48 hours	732	0.424
Mpumalanga	Buffelskloof	BK upper kloof	BK_UK_C	C4	T7	Rehydration 48 hours	732	0.156
Mpumalanga	Buffelskloof	BK upper kloof	BK_UK_C	C5	T7	Rehydration 48 hours	732	0.375
Mpumalanga	Buffelskloof	BK upper kloof	BK_UK_C	C6	T7	Rehydration 48 hours	732	0.243
Limpopo	Sister Mountian	mountian sisters	Mtn_Sis_A	A1	T7	Rehydration 48 hours	732	0.253
Limpopo	Sister Mountian	mountian sisters	Mtn_Sis_A	A5	T7	Rehydration 48 hours	732	0.471
Limpopo	Sister Mountian	mountian sisters	Mtn_Sis_A	A6	T7	Rehydration 48 hours	732	0.547
Limpopo	Sister Mountian	mountian sisters	Mtn_Sis_B	B3	T7	Rehydration 48 hours	732	0.399
Limpopo	Sister Mountian	mountian sisters	Mtn_Sis_B	B5	T7	Rehydration 48 hours	732	0.521
Limpopo	Sister Mountian	mountian sisters	Mtn_Sis_B	B6	T7	Rehydration 48 hours	732	0.463
Limpopo	Sister Mountian	mountian sisters	Mtn_Sis_C	C1	T7	Rehydration 48 hours	732	0.284
Limpopo	Sister Mountian	mountian sisters	Mtn_Sis_C	C2	T7	Rehydration 48 hours	732	0.309
Limpopo	Sister Mountian	mountian sisters	Mtn_Sis_C	C5	T7	Rehydration 48 hours	732	0.209
Limpopo	Swebe swebe	SS brown river	SS_BR_A	A1	T7	Rehydration 48 hours	732	0.443
Limpopo	Swebe swebe	SS brown river	SS_BR_A	A2	T7	Rehydration 48 hours	732	0.552
Limpopo	Swebe swebe	SS brown river	SS_BR_C	C1	T7	Rehydration 48 hours	732	0.557
Limpopo	Swebe swebe	SS brown river	SS_BR_C	C2	T7	Rehydration 48 hours	732	0.581
Limpopo	Swebe swebe	SS brown river	SS_BR_C	C3	T7	Rehydration 48 hours	732	0.452
Limpopo	Swebe swebe	SS lazy tree	SS_LT_B	B1	T7	Rehydration 48 hours	732	0.414
Limpopo	Swebe swebe	SS lazy tree	SS_LT_B	B3	T7	Rehydration 48 hours	732	0.247
Limpopo	Swebe swebe	SS lazy tree	SS_LT_B	B5	T7	Rehydration 48 hours	732	0.429
Limpopo	Swebe swebe	SS lazy tree	SS_LT_C	C1	T7	Rehydration 48 hours	732	0.606
Limpopo	Swebe swebe	SS lazy tree	SS_LT_C	C4	T7	Rehydration 48 hours	732	0.589
Limpopo	Swebe swebe	SS lazy tree	SS_LT_C	C5	T7	Rehydration 48 hours	732	0.547
Limpopo	Swebe swebe	SS river view	SS_RV_A	A1	T7	Rehydration 48 hours	732	0.519
Limpopo	Swebe swebe	SS river view	SS_RV_B	B1	T7	Rehydration 48 hours	732	0.461
Limpopo	Swebe swebe	SS river view	SS_RV_B	B3	T7	Rehydration 48 hours	732	0.527
Limpopo	Swebe swebe	SS river view	SS_RV_C	C1	T7	Rehydration 48 hours	732	0.395
Limpopo	Swebe swebe	SS river view	SS_RV_C	C3	T7	Rehydration 48 hours	732	0.594
Limpopo	Swebe swebe	SS wasp corner	SS_WC_A	A2	T7	Rehydration 48 hours	732	0.574
Limpopo	Swebe swebe	SS wasp corner	SS_WC_A	A3	T7	Rehydration 48 hours	732	0.563
Limpopo	Swebe swebe	SS wasp corner	SS_WC_A	A4	T7	Rehydration 48 hours	732	0.547
Limpopo	Swebe swebe	SS wasp corner	SS_WC_B	B2	T7	Rehydration 48 hours	732	0.519
Limpopo	Veloren	VL falls	VL_Falls_A	A1	T7	Rehydration 48 hours	732	0.5
Limpopo	Veloren	VL falls	VL_Falls_A	A2	T7	Rehydration 48 hours	732	0.466
Limpopo	Veloren	VL falls	VL_Falls_A	A3	T7	Rehydration 48 hours	732	0.53
Limpopo	Veloren	VL falls	VL_Falls_B	B2	T7	Rehydration 48 hours	732	0.367
Limpopo	Veloren	VL falls	VL_Falls_B	B3	T7	Rehydration 48 hours	732	0.416
Limpopo	Veloren	VL falls	VL_Falls_C	C1	T7	Rehydration 48 hours	732	0.447
Limpopo	Veloren	VL falls	VL_Falls_C	C2	T7	Rehydration 48 hours	732	0.375
Limpopo	Veloren	VL falls	VL_Falls_C	C3	T7	Rehydration 48 hours	732	0.46
Limpopo	Veloren	VL main gate	VL_MG_A	A1	T7	Rehydration 48 hours	732	0.464
Limpopo	Veloren	VL main gate	VL_MG_A	A2	T7	Rehydration 48 hours	732	0.369
Limpopo	Veloren	VL main gate	VL_MG_A	A5	T7	Rehydration 48 hours	732	0.593
Limpopo	Veloren	VL main gate	VL_MG_B	B1	T7	Rehydration 48 hours	732	0.429
Limpopo	Veloren	VL main gate	VL_MG_B	B2	T7	Rehydration 48 hours	732	0.335
Limpopo	Veloren	VL main gate	VL_MG_B	B4	T7	Rehydration 48 hours	732	0.396
Limpopo	Veloren	VL main gate	VL_MG_C	C1	T7	Rehydration 48 hours	732	0.561
Limpopo	Veloren	VL main gate	VL_MG_C	C3	T7	Rehydration 48 hours	732	0.458
Limpopo	Veloren	VL main gate	VL_MG_C	C4	T7	Rehydration 48 hours	732	0.582
Mpumalanga	Buffelskloof	BK breakfast rock	BK_BR_B	B2	T8	Rehydration 96 hours	780	0.187
Mpumalanga	Buffelskloof	BK breakfast rock	BK_BR_B	B3	T8	Rehydration 96 hours	780	0.357
Mpumalanga	Buffelskloof	BK breakfast rock	BK_BR_C	C2	T8	Rehydration 96 hours	780	0.609
Mpumalanga	Buffelskloof	BK breakfast rock	BK_BR_C	C3	T8	Rehydration 96 hours	780	0.693
Mpumalanga	Buffelskloof	BK drop in	BK_DI_A	A1	T8	Rehydration 96 hours	780	0.641
Mpumalanga	Buffelskloof	BK drop in	BK_DI_A	A3	T8	Rehydration 96 hours	780	0.543
Mpumalanga	Buffelskloof	BK drop in	BK_DI_A	A5	T8	Rehydration 96 hours	780	0.513
Mpumalanga	Buffelskloof	BK drop in	BK_DI_B	B1	T8	Rehydration 96 hours	780	0.618
Mpumalanga	Buffelskloof	BK drop in	BK_DI_B	B2	T8	Rehydration 96 hours	780	0.545
Mpumalanga	Buffelskloof	BK drop in	BK_DI_B	B3	T8	Rehydration 96 hours	780	0.594
Mpumalanga	Buffelskloof	BK drop in	BK_DI_C	C1	T8	Rehydration 96 hours	780	0.546
Mpumalanga	Buffelskloof	BK drop in	BK_DI_C	C2	T8	Rehydration 96 hours	780	0.513
Mpumalanga	Buffelskloof	BK drop in	BK_DI_C	C3	T8	Rehydration 96 hours	780	0.589
Mpumalanga	Buffelskloof	BK low kloof	BK_LK_C	C1	T8	Rehydration 96 hours	780	0.726
Mpumalanga	Buffelskloof	BK low kloof	BK_LK_C	C2	T8	Rehydration 96 hours	780	0.632
Mpumalanga	Buffelskloof	BK low kloof	BK_LK_C	C4	T8	Rehydration 96 hours	780	0.668
Mpumalanga	Buffelskloof	BK upper kloof	BK_UK_A	A2	T8	Rehydration 96 hours	780	0.751
Mpumalanga	Buffelskloof	BK upper kloof	BK_UK_A	A3	T8	Rehydration 96 hours	780	0.629
Mpumalanga	Buffelskloof	BK upper kloof	BK_UK_A	A4	T8	Rehydration 96 hours	780	0.622
Mpumalanga	Buffelskloof	BK upper kloof	BK_UK_B	B3	T8	Rehydration 96 hours	780	0.685
Mpumalanga	Buffelskloof	BK upper kloof	BK_UK_B	B4	T8	Rehydration 96 hours	780	0.452
Mpumalanga	Buffelskloof	BK upper kloof	BK_UK_B	B6	T8	Rehydration 96 hours	780	0.687
Mpumalanga	Buffelskloof	BK upper kloof	BK_UK_C	C4	T8	Rehydration 96 hours	780	0.57
Mpumalanga	Buffelskloof	BK upper kloof	BK_UK_C	C5	T8	Rehydration 96 hours	780	0.685
Mpumalanga	Buffelskloof	BK upper kloof	BK_UK_C	C6	T8	Rehydration 96 hours	780	0.45
Limpopo	Sister Mountian	mountian sisters	Mtn_Sis_A	A1	T8	Rehydration 96 hours	780	0.655
Limpopo	Sister Mountian	mountian sisters	Mtn_Sis_A	A5	T8	Rehydration 96 hours	780	0.664
Limpopo	Sister Mountian	mountian sisters	Mtn_Sis_A	A6	T8	Rehydration 96 hours	780	0.693
Limpopo	Sister Mountian	mountian sisters	Mtn_Sis_B	B3	T8	Rehydration 96 hours	780	0.735
Limpopo	Sister Mountian	mountian sisters	Mtn_Sis_B	B5	T8	Rehydration 96 hours	780	0.699
Limpopo	Sister Mountian	mountian sisters	Mtn_Sis_B	B6	T8	Rehydration 96 hours	780	0.653
Limpopo	Sister Mountian	mountian sisters	Mtn_Sis_C	C1	T8	Rehydration 96 hours	780	0.485
Limpopo	Sister Mountian	mountian sisters	Mtn_Sis_C	C2	T8	Rehydration 96 hours	780	0.616
Limpopo	Sister Mountian	mountian sisters	Mtn_Sis_C	C5	T8	Rehydration 96 hours	780	0.558
Limpopo	Swebe swebe	SS brown river	SS_BR_A	A1	T8	Rehydration 96 hours	780	0.688
Limpopo	Swebe swebe	SS brown river	SS_BR_A	A2	T8	Rehydration 96 hours	780	0.737
Limpopo	Swebe swebe	SS brown river	SS_BR_C	C1	T8	Rehydration 96 hours	780	0.746
Limpopo	Swebe swebe	SS brown river	SS_BR_C	C2	T8	Rehydration 96 hours	780	0.748
Limpopo	Swebe swebe	SS brown river	SS_BR_C	C3	T8	Rehydration 96 hours	780	0.72
Limpopo	Swebe swebe	SS lazy tree	SS_LT_B	B1	T8	Rehydration 96 hours	780	0.709
Limpopo	Swebe swebe	SS lazy tree	SS_LT_B	B3	T8	Rehydration 96 hours	780	0.569
Limpopo	Swebe swebe	SS lazy tree	SS_LT_B	B5	T8	Rehydration 96 hours	780	0.689
Limpopo	Swebe swebe	SS lazy tree	SS_LT_C	C1	T8	Rehydration 96 hours	780	0.736
Limpopo	Swebe swebe	SS lazy tree	SS_LT_C	C4	T8	Rehydration 96 hours	780	0.716
Limpopo	Swebe swebe	SS lazy tree	SS_LT_C	C5	T8	Rehydration 96 hours	780	0.729
Limpopo	Swebe swebe	SS river view	SS_RV_A	A1	T8	Rehydration 96 hours	780	0.669
Limpopo	Swebe swebe	SS river view	SS_RV_B	B1	T8	Rehydration 96 hours	780	0.716
Limpopo	Swebe swebe	SS river view	SS_RV_B	B3	T8	Rehydration 96 hours	780	0.754
Limpopo	Swebe swebe	SS river view	SS_RV_C	C1	T8	Rehydration 96 hours	780	0.747
Limpopo	Swebe swebe	SS river view	SS_RV_C	C3	T8	Rehydration 96 hours	780	0.687
Limpopo	Swebe swebe	SS wasp corner	SS_WC_A	A2	T8	Rehydration 96 hours	780	0.687
Limpopo	Swebe swebe	SS wasp corner	SS_WC_A	A3	T8	Rehydration 96 hours	780	0.703
Limpopo	Swebe swebe	SS wasp corner	SS_WC_A	A4	T8	Rehydration 96 hours	780	0.68
Limpopo	Swebe swebe	SS wasp corner	SS_WC_B	B2	T8	Rehydration 96 hours	780	0.723
Limpopo	Veloren	VL falls	VL_Falls_A	A1	T8	Rehydration 96 hours	780	0.604
Limpopo	Veloren	VL falls	VL_Falls_A	A2	T8	Rehydration 96 hours	780	0.618
Limpopo	Veloren	VL falls	VL_Falls_A	A3	T8	Rehydration 96 hours	780	0.681
Limpopo	Veloren	VL falls	VL_Falls_B	B2	T8	Rehydration 96 hours	780	0.635
Limpopo	Veloren	VL falls	VL_Falls_B	B3	T8	Rehydration 96 hours	780	0.622
Limpopo	Veloren	VL falls	VL_Falls_C	C1	T8	Rehydration 96 hours	780	0.624
Limpopo	Veloren	VL falls	VL_Falls_C	C2	T8	Rehydration 96 hours	780	0.673
Limpopo	Veloren	VL falls	VL_Falls_C	C3	T8	Rehydration 96 hours	780	0.726
Limpopo	Veloren	VL main gate	VL_MG_A	A1	T8	Rehydration 96 hours	780	0.717
Limpopo	Veloren	VL main gate	VL_MG_A	A2	T8	Rehydration 96 hours	780	0.714
Limpopo	Veloren	VL main gate	VL_MG_A	A5	T8	Rehydration 96 hours	780	0.695
Limpopo	Veloren	VL main gate	VL_MG_B	B1	T8	Rehydration 96 hours	780	0.632
Limpopo	Veloren	VL main gate	VL_MG_B	B2	T8	Rehydration 96 hours	780	0.709
Limpopo	Veloren	VL main gate	VL_MG_B	B4	T8	Rehydration 96 hours	780	0.607
Limpopo	Veloren	VL main gate	VL_MG_C	C1	T8	Rehydration 96 hours	780	0.714
Limpopo	Veloren	VL main gate	VL_MG_C	C3	T8	Rehydration 96 hours	780	0.73
Limpopo	Veloren	VL main gate	VL_MG_C	C4	T8	Rehydration 96 hours	780	0.732
Mpumalanga	Buffelskloof	BK breakfast rock	BK_BR_B	B2	T9	Rehydration 192 hours	972	0.746
Mpumalanga	Buffelskloof	BK breakfast rock	BK_BR_B	B3	T9	Rehydration 192 hours	972	0.517
Mpumalanga	Buffelskloof	BK breakfast rock	BK_BR_C	C2	T9	Rehydration 192 hours	972	0.727
Mpumalanga	Buffelskloof	BK breakfast rock	BK_BR_C	C3	T9	Rehydration 192 hours	972	0.768
Mpumalanga	Buffelskloof	BK drop in	BK_DI_A	A1	T9	Rehydration 192 hours	972	0.789
Mpumalanga	Buffelskloof	BK drop in	BK_DI_A	A3	T9	Rehydration 192 hours	972	0.362
Mpumalanga	Buffelskloof	BK drop in	BK_DI_A	A5	T9	Rehydration 192 hours	972	0.723
Mpumalanga	Buffelskloof	BK drop in	BK_DI_B	B1	T9	Rehydration 192 hours	972	0.719
Mpumalanga	Buffelskloof	BK drop in	BK_DI_B	B2	T9	Rehydration 192 hours	972	0.704
Mpumalanga	Buffelskloof	BK drop in	BK_DI_B	B3	T9	Rehydration 192 hours	972	0.739
Mpumalanga	Buffelskloof	BK drop in	BK_DI_C	C1	T9	Rehydration 192 hours	972	0.759
Mpumalanga	Buffelskloof	BK drop in	BK_DI_C	C2	T9	Rehydration 192 hours	972	0.748
Mpumalanga	Buffelskloof	BK drop in	BK_DI_C	C3	T9	Rehydration 192 hours	972	0.74
Mpumalanga	Buffelskloof	BK low kloof	BK_LK_C	C1	T9	Rehydration 192 hours	972	0.789
Mpumalanga	Buffelskloof	BK low kloof	BK_LK_C	C2	T9	Rehydration 192 hours	972	0.776
Mpumalanga	Buffelskloof	BK low kloof	BK_LK_C	C4	T9	Rehydration 192 hours	972	0.706
Mpumalanga	Buffelskloof	BK upper kloof	BK_UK_A	A2	T9	Rehydration 192 hours	972	0.752
Mpumalanga	Buffelskloof	BK upper kloof	BK_UK_A	A3	T9	Rehydration 192 hours	972	0.707
Mpumalanga	Buffelskloof	BK upper kloof	BK_UK_A	A4	T9	Rehydration 192 hours	972	0.698
Mpumalanga	Buffelskloof	BK upper kloof	BK_UK_B	B3	T9	Rehydration 192 hours	972	0.722
Mpumalanga	Buffelskloof	BK upper kloof	BK_UK_B	B4	T9	Rehydration 192 hours	972	0.772
Mpumalanga	Buffelskloof	BK upper kloof	BK_UK_B	B6	T9	Rehydration 192 hours	972	0.678
Mpumalanga	Buffelskloof	BK upper kloof	BK_UK_C	C4	T9	Rehydration 192 hours	972	0.712
Mpumalanga	Buffelskloof	BK upper kloof	BK_UK_C	C5	T9	Rehydration 192 hours	972	0.699
Mpumalanga	Buffelskloof	BK upper kloof	BK_UK_C	C6	T9	Rehydration 192 hours	972	0.745
Limpopo	Sister Mountian	mountian sisters	Mtn_Sis_A	A1	T9	Rehydration 192 hours	972	0.73
Limpopo	Sister Mountian	mountian sisters	Mtn_Sis_A	A5	T9	Rehydration 192 hours	972	0.743
Limpopo	Sister Mountian	mountian sisters	Mtn_Sis_A	A6	T9	Rehydration 192 hours	972	0.758
Limpopo	Sister Mountian	mountian sisters	Mtn_Sis_B	B3	T9	Rehydration 192 hours	972	0.707
Limpopo	Sister Mountian	mountian sisters	Mtn_Sis_B	B5	T9	Rehydration 192 hours	972	0.76
Limpopo	Sister Mountian	mountian sisters	Mtn_Sis_B	B6	T9	Rehydration 192 hours	972	0.725
Limpopo	Sister Mountian	mountian sisters	Mtn_Sis_C	C1	T9	Rehydration 192 hours	972	0.727
Limpopo	Sister Mountian	mountian sisters	Mtn_Sis_C	C2	T9	Rehydration 192 hours	972	0.644
Limpopo	Sister Mountian	mountian sisters	Mtn_Sis_C	C5	T9	Rehydration 192 hours	972	0.775
Limpopo	Swebe swebe	SS brown river	SS_BR_A	A1	T9	Rehydration 192 hours	972	0.771
Limpopo	Swebe swebe	SS brown river	SS_BR_A	A2	T9	Rehydration 192 hours	972	0.8
Limpopo	Swebe swebe	SS brown river	SS_BR_C	C1	T9	Rehydration 192 hours	972	0.765
Limpopo	Swebe swebe	SS brown river	SS_BR_C	C2	T9	Rehydration 192 hours	972	0.78
Limpopo	Swebe swebe	SS brown river	SS_BR_C	C3	T9	Rehydration 192 hours	972	0.772
Limpopo	Swebe swebe	SS lazy tree	SS_LT_B	B1	T9	Rehydration 192 hours	972	0.758
Limpopo	Swebe swebe	SS lazy tree	SS_LT_B	B3	T9	Rehydration 192 hours	972	0.774
Limpopo	Swebe swebe	SS lazy tree	SS_LT_B	B5	T9	Rehydration 192 hours	972	0.78
Limpopo	Swebe swebe	SS lazy tree	SS_LT_C	C1	T9	Rehydration 192 hours	972	0.782
Limpopo	Swebe swebe	SS lazy tree	SS_LT_C	C4	T9	Rehydration 192 hours	972	0.762
Limpopo	Swebe swebe	SS lazy tree	SS_LT_C	C5	T9	Rehydration 192 hours	972	0.752
Limpopo	Swebe swebe	SS river view	SS_RV_A	A1	T9	Rehydration 192 hours	972	0.692
Limpopo	Swebe swebe	SS river view	SS_RV_B	B1	T9	Rehydration 192 hours	972	0.766
Limpopo	Swebe swebe	SS river view	SS_RV_B	B3	T9	Rehydration 192 hours	972	0.788
Limpopo	Swebe swebe	SS river view	SS_RV_C	C1	T9	Rehydration 192 hours	972	0.688
Limpopo	Swebe swebe	SS river view	SS_RV_C	C3	T9	Rehydration 192 hours	972	0.774
Limpopo	Swebe swebe	SS wasp corner	SS_WC_A	A2	T9	Rehydration 192 hours	972	0.756
Limpopo	Swebe swebe	SS wasp corner	SS_WC_A	A3	T9	Rehydration 192 hours	972	0.777
Limpopo	Swebe swebe	SS wasp corner	SS_WC_A	A4	T9	Rehydration 192 hours	972	0.776
Limpopo	Swebe swebe	SS wasp corner	SS_WC_B	B2	T9	Rehydration 192 hours	972	0.755
Limpopo	Veloren	VL falls	VL_Falls_A	A1	T9	Rehydration 192 hours	972	0.766
Limpopo	Veloren	VL falls	VL_Falls_A	A2	T9	Rehydration 192 hours	972	0.764
Limpopo	Veloren	VL falls	VL_Falls_A	A3	T9	Rehydration 192 hours	972	0.754
Limpopo	Veloren	VL falls	VL_Falls_B	B2	T9	Rehydration 192 hours	972	0.718
Limpopo	Veloren	VL falls	VL_Falls_B	B3	T9	Rehydration 192 hours	972	0.712
Limpopo	Veloren	VL falls	VL_Falls_C	C1	T9	Rehydration 192 hours	972	0.753
Limpopo	Veloren	VL falls	VL_Falls_C	C2	T9	Rehydration 192 hours	972	0.763
Limpopo	Veloren	VL falls	VL_Falls_C	C3	T9	Rehydration 192 hours	972	0.783
Limpopo	Veloren	VL main gate	VL_MG_A	A1	T9	Rehydration 192 hours	972	0.776
Limpopo	Veloren	VL main gate	VL_MG_A	A2	T9	Rehydration 192 hours	972	0.762
Limpopo	Veloren	VL main gate	VL_MG_A	A5	T9	Rehydration 192 hours	972	0.739
Limpopo	Veloren	VL main gate	VL_MG_B	B1	T9	Rehydration 192 hours	972	0.716
Limpopo	Veloren	VL main gate	VL_MG_B	B2	T9	Rehydration 192 hours	972	0.778
Limpopo	Veloren	VL main gate	VL_MG_B	B4	T9	Rehydration 192 hours	972	0.762
Limpopo	Veloren	VL main gate	VL_MG_C	C1	T9	Rehydration 192 hours	972	0.72
Limpopo	Veloren	VL main gate	VL_MG_C	C3	T9	Rehydration 192 hours	972	0.771
Limpopo	Veloren	VL main gate	VL_MG_C	C4	T9	Rehydration 192 hours	972	0.769

## Sheet: Common cond. % recovery
Province	Region	Site	Timepoint	Tissue type	Plant ID	Progeny Plant ID	Area (cm2)	% area
Mpumalanga	Buffelskloof	Breakfast Rock	192h Rehydration	Whole canopy	BK_BR_B	B2	9.293	1
Mpumalanga	Buffelskloof	Breakfast Rock	192h Rehydration	Senesced	BK_BR_B	B2	4.501	0.484343
Mpumalanga	Buffelskloof	Breakfast Rock	192h Rehydration	Green	BK_BR_B	B2	4.986	0.536533
Mpumalanga	Buffelskloof	Breakfast Rock	192h Rehydration	Whole canopy	BK_BR_B	B3	20.781	1
Mpumalanga	Buffelskloof	Breakfast Rock	192h Rehydration	Senesced	BK_BR_B	B3	13.329	0.641403
Mpumalanga	Buffelskloof	Breakfast Rock	192h Rehydration	Green	BK_BR_B	B3	7.848	0.377653
Mpumalanga	Buffelskloof	Breakfast Rock	192h Rehydration	Whole canopy	BK_BR_C	C2	15.157	1
Mpumalanga	Buffelskloof	Breakfast Rock	192h Rehydration	Senesced	BK_BR_C	C2	10.212	0.673748
Mpumalanga	Buffelskloof	Breakfast Rock	192h Rehydration	Green	BK_BR_C	C2	5.186	0.342152
Mpumalanga	Buffelskloof	Breakfast Rock	192h Rehydration	Whole canopy	BK_BR_C	C3	10.276	1
Mpumalanga	Buffelskloof	Breakfast Rock	192h Rehydration	Senesced	BK_BR_C	C3	3.407	0.331549
Mpumalanga	Buffelskloof	Breakfast Rock	192h Rehydration	Green	BK_BR_C	C3	6.98	0.679253
Mpumalanga	Buffelskloof	Drop In	192h Rehydration	Whole canopy	BK_DI_A	A1	24.545	1
Mpumalanga	Buffelskloof	Drop In	192h Rehydration	Senesced	BK_DI_A	A1	8.619	0.351151
Mpumalanga	Buffelskloof	Drop In	192h Rehydration	Green	BK_DI_A	A1	16.383	0.667468
Mpumalanga	Buffelskloof	Drop In	192h Rehydration	Whole canopy	BK_DI_A	A3	12.997	1
Mpumalanga	Buffelskloof	Drop In	192h Rehydration	Senesced	BK_DI_A	A3	7.586	0.583673
Mpumalanga	Buffelskloof	Drop In	192h Rehydration	Green	BK_DI_A	A3	5.561	0.427868
Mpumalanga	Buffelskloof	Drop In	192h Rehydration	Whole canopy	BK_DI_A	A5	17.66	1
Mpumalanga	Buffelskloof	Drop In	192h Rehydration	Senesced	BK_DI_A	A5	8.419	0.476727
Mpumalanga	Buffelskloof	Drop In	192h Rehydration	Green	BK_DI_A	A5	9.635	0.545583
Mpumalanga	Buffelskloof	Drop In	192h Rehydration	Whole canopy	BK_DI_B	B1	10.808	1
Mpumalanga	Buffelskloof	Drop In	192h Rehydration	Senesced	BK_DI_B	B1	4.86	0.449667
Mpumalanga	Buffelskloof	Drop In	192h Rehydration	Green	BK_DI_B	B1	6.101	0.564489
Mpumalanga	Buffelskloof	Drop In	192h Rehydration	Whole canopy	BK_DI_B	B2	12.524	1
Mpumalanga	Buffelskloof	Drop In	192h Rehydration	Senesced	BK_DI_B	B2	6.723	0.536809
Mpumalanga	Buffelskloof	Drop In	192h Rehydration	Green	BK_DI_B	B2	5.947	0.474848
Mpumalanga	Buffelskloof	Drop In	192h Rehydration	Whole canopy	BK_DI_B	B3	14.191	1
Mpumalanga	Buffelskloof	Drop In	192h Rehydration	Senesced	BK_DI_B	B3	10.283	0.724614
Mpumalanga	Buffelskloof	Drop In	192h Rehydration	Green	BK_DI_B	B3	4.095	0.288563
Mpumalanga	Buffelskloof	Drop In	192h Rehydration	Whole canopy	BK_DI_C	C1	11.575	1
Mpumalanga	Buffelskloof	Drop In	192h Rehydration	Senesced	BK_DI_C	C1	7.545	0.651836
Mpumalanga	Buffelskloof	Drop In	192h Rehydration	Green	BK_DI_C	C1	4.167	0.36
Mpumalanga	Buffelskloof	Drop In	192h Rehydration	Whole canopy	BK_DI_C	C2	14.862	1
Mpumalanga	Buffelskloof	Drop In	192h Rehydration	Senesced	BK_DI_C	C2	8.227	0.553559
Mpumalanga	Buffelskloof	Drop In	192h Rehydration	Green	BK_DI_C	C2	6.847	0.460705
Mpumalanga	Buffelskloof	Drop In	192h Rehydration	Whole canopy	BK_DI_C	C3	18.652	1
Mpumalanga	Buffelskloof	Drop In	192h Rehydration	Senesced	BK_DI_C	C3	8.456	0.453356
Mpumalanga	Buffelskloof	Drop In	192h Rehydration	Green	BK_DI_C	C3	10.567	0.566534
Mpumalanga	Buffelskloof	Low Kloof	192h Rehydration	Whole canopy	BK_LK_C	C1	12.31	1
Mpumalanga	Buffelskloof	Low Kloof	192h Rehydration	Senesced	BK_LK_C	C1	2.251	0.182859
Mpumalanga	Buffelskloof	Low Kloof	192h Rehydration	Green	BK_LK_C	C1	10.169	0.826076
Mpumalanga	Buffelskloof	Low Kloof	192h Rehydration	Whole canopy	BK_LK_C	C2	16.042	1
Mpumalanga	Buffelskloof	Low Kloof	192h Rehydration	Senesced	BK_LK_C	C2	2.682	0.167186
Mpumalanga	Buffelskloof	Low Kloof	192h Rehydration	Green	BK_LK_C	C2	13.587	0.846964
Mpumalanga	Buffelskloof	Low Kloof	192h Rehydration	Whole canopy	BK_LK_C	C4	12.733	1
Mpumalanga	Buffelskloof	Low Kloof	192h Rehydration	Senesced	BK_LK_C	C4	2.214	0.173879
Mpumalanga	Buffelskloof	Low Kloof	192h Rehydration	Green	BK_LK_C	C4	10.616	0.833739
Mpumalanga	Buffelskloof	Upper Kloof	192h Rehydration	Whole canopy	BK_UK_A	A2	14.981	1
Mpumalanga	Buffelskloof	Upper Kloof	192h Rehydration	Senesced	BK_UK_A	A2	5.952	0.397303
Mpumalanga	Buffelskloof	Upper Kloof	192h Rehydration	Green	BK_UK_A	A2	9.22	0.615446
Mpumalanga	Buffelskloof	Upper Kloof	192h Rehydration	Whole canopy	BK_UK_A	A3	21.435	1
Mpumalanga	Buffelskloof	Upper Kloof	192h Rehydration	Senesced	BK_UK_A	A3	9.207	0.429531
Mpumalanga	Buffelskloof	Upper Kloof	192h Rehydration	Green	BK_UK_A	A3	12.617	0.588617
Mpumalanga	Buffelskloof	Upper Kloof	192h Rehydration	Whole canopy	BK_UK_A	A4	24.857	1
Mpumalanga	Buffelskloof	Upper Kloof	192h Rehydration	Senesced	BK_UK_A	A4	15.026	0.604498
Mpumalanga	Buffelskloof	Upper Kloof	192h Rehydration	Green	BK_UK_A	A4	10.532	0.423704
Mpumalanga	Buffelskloof	Upper Kloof	192h Rehydration	Whole canopy	BK_UK_B	B3	17.747	1
Mpumalanga	Buffelskloof	Upper Kloof	192h Rehydration	Senesced	BK_UK_B	B3	8.912	0.502169
Mpumalanga	Buffelskloof	Upper Kloof	192h Rehydration	Green	BK_UK_B	B3	9.111	0.513383
Mpumalanga	Buffelskloof	Upper Kloof	192h Rehydration	Whole canopy	BK_UK_B	B4	23.841	1
Mpumalanga	Buffelskloof	Upper Kloof	192h Rehydration	Senesced	BK_UK_B	B4	14.726	0.617675
Mpumalanga	Buffelskloof	Upper Kloof	192h Rehydration	Green	BK_UK_B	B4	9.6	0.402668
Mpumalanga	Buffelskloof	Upper Kloof	192h Rehydration	Whole canopy	BK_UK_B	B6	23.77	1
Mpumalanga	Buffelskloof	Upper Kloof	192h Rehydration	Senesced	BK_UK_B	B6	12.868	0.541355
Mpumalanga	Buffelskloof	Upper Kloof	192h Rehydration	Green	BK_UK_B	B6	11.405	0.479806
Mpumalanga	Buffelskloof	Upper Kloof	192h Rehydration	Whole canopy	BK_UK_C	C4	21.472	1
Mpumalanga	Buffelskloof	Upper Kloof	192h Rehydration	Senesced	BK_UK_C	C4	13.883	0.646563
Mpumalanga	Buffelskloof	Upper Kloof	192h Rehydration	Green	BK_UK_C	C4	7.858	0.365965
Mpumalanga	Buffelskloof	Upper Kloof	192h Rehydration	Whole canopy	BK_UK_C	C5	22.177	1
Mpumalanga	Buffelskloof	Upper Kloof	192h Rehydration	Senesced	BK_UK_C	C5	13.133	0.59219
Mpumalanga	Buffelskloof	Upper Kloof	192h Rehydration	Green	BK_UK_C	C5	9.375	0.422735
Mpumalanga	Buffelskloof	Upper Kloof	192h Rehydration	Whole canopy	BK_UK_C	C6	22.601	1
Mpumalanga	Buffelskloof	Upper Kloof	192h Rehydration	Senesced	BK_UK_C	C6	14.663	0.648777
Mpumalanga	Buffelskloof	Upper Kloof	192h Rehydration	Green	BK_UK_C	C6	8.313	0.367816
Mpumalanga	Buffelskloof	Upper Kloof	192h Rehydration	Whole canopy	BK_UK_C	C6	22.601	1
Mpumalanga	Buffelskloof	Upper Kloof	192h Rehydration	Senesced	BK_UK_C	C6	14.663	0.648777
Mpumalanga	Buffelskloof	Upper Kloof	192h Rehydration	Green	BK_UK_C	C6	8.313	0.367816
Limpopo	Swebe Swebe	Brown River	192h Rehydration	Whole canopy	SS_BR_A	A1	34.953	1
Limpopo	Swebe Swebe	Brown River	192h Rehydration	Senesced	SS_BR_A	A1	13.021	0.372529
Limpopo	Swebe Swebe	Brown River	192h Rehydration	Green	SS_BR_A	A1	22.467	0.642777
Limpopo	Swebe Swebe	Brown River	192h Rehydration	Whole canopy	SS_BR_A	A2	28.805	1
Limpopo	Swebe Swebe	Brown River	192h Rehydration	Senesced	SS_BR_A	A2	12.196	0.423399
Limpopo	Swebe Swebe	Brown River	192h Rehydration	Green	SS_BR_A	A2	17.107	0.59389
Limpopo	Swebe Swebe	Brown River	192h Rehydration	Whole canopy	SS_BR_C	C1	26.665	1
Limpopo	Swebe Swebe	Brown River	192h Rehydration	Senesced	SS_BR_C	C1	10.077	0.377911
Limpopo	Swebe Swebe	Brown River	192h Rehydration	Green	SS_BR_C	C1	16.587	0.622051
Limpopo	Swebe Swebe	Brown River	192h Rehydration	Whole canopy	SS_BR_C	C2	28.898	1
Limpopo	Swebe Swebe	Brown River	192h Rehydration	Senesced	SS_BR_C	C2	6.95	0.240501
Limpopo	Swebe Swebe	Brown River	192h Rehydration	Green	SS_BR_C	C2	22.244	0.769742
Limpopo	Swebe Swebe	Brown River	192h Rehydration	Whole canopy	SS_BR_C	C3	20.179	1
Limpopo	Swebe Swebe	Brown River	192h Rehydration	Senesced	SS_BR_C	C3	8.275	0.41008
Limpopo	Swebe Swebe	Brown River	192h Rehydration	Green	SS_BR_C	C3	12.163	0.602755
Limpopo	Swebe Swebe	Lazy Tree	192h Rehydration	Whole canopy	SS_LT_B	B1	15.195	1
Limpopo	Swebe Swebe	Lazy Tree	192h Rehydration	Senesced	SS_LT_B	B1	4.672	0.30747
Limpopo	Swebe Swebe	Lazy Tree	192h Rehydration	Green	SS_LT_B	B1	10.704	0.704442
Limpopo	Swebe Swebe	Lazy Tree	192h Rehydration	Whole canopy	SS_LT_B	B3	23.34	1
Limpopo	Swebe Swebe	Lazy Tree	192h Rehydration	Senesced	SS_LT_B	B3	11.97	0.512853
Limpopo	Swebe Swebe	Lazy Tree	192h Rehydration	Green	SS_LT_B	B3	11.783	0.504841
Limpopo	Swebe Swebe	Lazy Tree	192h Rehydration	Whole canopy	SS_LT_B	B5	25.949	1
Limpopo	Swebe Swebe	Lazy Tree	192h Rehydration	Senesced	SS_LT_B	B5	8.796	0.338973
Limpopo	Swebe Swebe	Lazy Tree	192h Rehydration	Green	SS_LT_B	B5	17.67	0.680951
Limpopo	Swebe Swebe	Lazy Tree	192h Rehydration	Whole canopy	SS_LT_C	C1	31.051	1
Limpopo	Swebe Swebe	Lazy Tree	192h Rehydration	Senesced	SS_LT_C	C1	4.043	0.130205
Limpopo	Swebe Swebe	Lazy Tree	192h Rehydration	Green	SS_LT_C	C1	27.203	0.876075
Limpopo	Swebe Swebe	Lazy Tree	192h Rehydration	Whole canopy	SS_LT_C	C4	34.273	1
Limpopo	Swebe Swebe	Lazy Tree	192h Rehydration	Senesced	SS_LT_C	C4	5.297	0.154553
Limpopo	Swebe Swebe	Lazy Tree	192h Rehydration	Green	SS_LT_C	C4	29.272	0.854083
Limpopo	Swebe Swebe	Lazy Tree	192h Rehydration	Whole canopy	SS_LT_C	C5	26.349	1
Limpopo	Swebe Swebe	Lazy Tree	192h Rehydration	Senesced	SS_LT_C	C5	4.879	0.185168
Limpopo	Swebe Swebe	Lazy Tree	192h Rehydration	Green	SS_LT_C	C5	21.757	0.825724
Limpopo	Swebe Swebe	River View	192h Rehydration	Whole canopy	SS_RV_A	A1	16.305	1
Limpopo	Swebe Swebe	River View	192h Rehydration	Senesced	SS_RV_A	A1	5.118	0.313891
Limpopo	Swebe Swebe	River View	192h Rehydration	Green	SS_RV_A	A1	11.457	0.702668
Limpopo	Swebe Swebe	River View	192h Rehydration	Whole canopy	SS_RV_B	B1	31.33	1
Limpopo	Swebe Swebe	River View	192h Rehydration	Senesced	SS_RV_B	B1	12.175	0.388605
Limpopo	Swebe Swebe	River View	192h Rehydration	Green	SS_RV_B	B1	19.499	0.622375
Limpopo	Swebe Swebe	River View	192h Rehydration	Whole canopy	SS_RV_B	B3	18.689	1
Limpopo	Swebe Swebe	River View	192h Rehydration	Senesced	SS_RV_B	B3	5.684	0.304136
Limpopo	Swebe Swebe	River View	192h Rehydration	Green	SS_RV_B	B3	13.231	0.707957
Limpopo	Swebe Swebe	River View	192h Rehydration	Whole canopy	SS_RV_C	C1	13.269	1
Limpopo	Swebe Swebe	River View	192h Rehydration	Senesced	SS_RV_C	C1	4.929	0.371467
Limpopo	Swebe Swebe	River View	192h Rehydration	Green	SS_RV_C	C1	8.528	0.642701
Limpopo	Swebe Swebe	River View	192h Rehydration	Whole canopy	SS_RV_C	C3	15.399	1
Limpopo	Swebe Swebe	River View	192h Rehydration	Senesced	SS_RV_C	C3	2.165	0.140594
Limpopo	Swebe Swebe	River View	192h Rehydration	Green	SS_RV_C	C3	13.343	0.866485
Limpopo	Swebe Swebe	Wasp Corner	192h Rehydration	Whole canopy	SS_WC	CA	23.221	1											A2
Limpopo	Swebe Swebe	Wasp Corner	192h Rehydration	Senesced	SS_WC	CA	5.231	0.22527											A2
Limpopo	Swebe Swebe	Wasp Corner	192h Rehydration	Green	SS_WC	CA	18.209	0.784161											A2
Limpopo	Swebe Swebe	Wasp Corner	192h Rehydration	Whole canopy	SS_WC	CA	17.507	1											A3
Limpopo	Swebe Swebe	Wasp Corner	192h Rehydration	Senesced	SS_WC	CA	2.123	0.121266											A3
Limpopo	Swebe Swebe	Wasp Corner	192h Rehydration	Green	SS_WC	CA	15.449	0.882447											A3
Limpopo	Swebe Swebe	Wasp Corner	192h Rehydration	Whole canopy	SS_WC	CA	35.823	1											A4
Limpopo	Swebe Swebe	Wasp Corner	192h Rehydration	Senesced	SS_WC	CA	8.008	0.223544											A4
Limpopo	Swebe Swebe	Wasp Corner	192h Rehydration	Green	SS_WC	CA	28.179	0.786618											A4
Limpopo	Swebe Swebe	Wasp Corner	192h Rehydration	Whole canopy	SS_WC	CB	25.064	1											B2
Limpopo	Swebe Swebe	Wasp Corner	192h Rehydration	Senesced	SS_WC	CB	2.541	0.10138											B2
Limpopo	Mountian Sister	Mountian Sister	192h Rehydration	Green	SS_WC	CB	22.603	0.901811											B2
Limpopo	Mountian Sister	Mountian Sister	192h Rehydration	Whole canopy	Mtn_Sis_A	A1	16.216	1
Limpopo	Mountian Sister	Mountian Sister	192h Rehydration	Senesced	Mtn_Sis_A	A1	10.221	0.630303
Limpopo	Mountian Sister	Mountian Sister	192h Rehydration	Green	Mtn_Sis_A	A1	6.204	0.382585
Limpopo	Mountian Sister	Mountian Sister	192h Rehydration	Whole canopy	Mtn_Sis_A	A5	18.357	1
Limpopo	Mountian Sister	Mountian Sister	192h Rehydration	Senesced	Mtn_Sis_A	A5	8.006	0.436128
Limpopo	Mountian Sister	Mountian Sister	192h Rehydration	Green	Mtn_Sis_A	A5	10.919	0.594814
Limpopo	Mountian Sister	Mountian Sister	192h Rehydration	Whole canopy	Mtn_Sis_A	A6	19.331	1
Limpopo	Mountian Sister	Mountian Sister	192h Rehydration	Senesced	Mtn_Sis_A	A6	10.018	0.518235
Limpopo	Mountian Sister	Mountian Sister	192h Rehydration	Green	Mtn_Sis_A	A6	9.571	0.495111
Limpopo	Mountian Sister	Mountian Sister	192h Rehydration	Whole canopy	Mtn_Sis_B	B3	19.961	1
Limpopo	Mountian Sister	Mountian Sister	192h Rehydration	Senesced	Mtn_Sis_B	B3	8.798	0.440759
Limpopo	Mountian Sister	Mountian Sister	192h Rehydration	Green	Mtn_Sis_B	B3	11.559	0.579079
Limpopo	Mountian Sister	Mountian Sister	192h Rehydration	Whole canopy	Mtn_Sis_B	B5	11.331	1
Limpopo	Mountian Sister	Mountian Sister	192h Rehydration	Senesced	Mtn_Sis_B	B5	4.46	0.39361
Limpopo	Mountian Sister	Mountian Sister	192h Rehydration	Green	Mtn_Sis_B	B5	7.022	0.619716
Limpopo	Mountian Sister	Mountian Sister	192h Rehydration	Whole canopy	Mtn_Sis_B	B6	19.707	1
Limpopo	Mountian Sister	Mountian Sister	192h Rehydration	Senesced	Mtn_Sis_B	B6	8.308	0.421576
Limpopo	Mountian Sister	Mountian Sister	192h Rehydration	Green	Mtn_Sis_B	B6	11.792	0.598366
Limpopo	Mountian Sister	Mountian Sister	192h Rehydration	Whole canopy	Mtn_Sis_C	C1	10.267	1
Limpopo	Mountian Sister	Mountian Sister	192h Rehydration	Senesced	Mtn_Sis_C	C1	4.188	0.407909
Limpopo	Mountian Sister	Mountian Sister	192h Rehydration	Green	Mtn_Sis_C	C1	6.228	0.606604
Limpopo	Mountian Sister	Mountian Sister	192h Rehydration	Whole canopy	Mtn_Sis_C	C2	16.537	1
Limpopo	Mountian Sister	Mountian Sister	192h Rehydration	Senesced	Mtn_Sis_C	C2	4.293	0.2596
Limpopo	Mountian Sister	Mountian Sister	192h Rehydration	Green	Mtn_Sis_C	C2	12.578	0.760597
Limpopo	Mountian Sister	Mountian Sister	192h Rehydration	Whole canopy	Mtn_Sis_C	C5	14.645	1
Limpopo	Mountian Sister	Mountian Sister	192h Rehydration	Senesced	Mtn_Sis_C	C5	3.608	0.246364
Limpopo	Mountian Sister	Mountian Sister	192h Rehydration	Green	Mtn_Sis_C	C5	11.296	0.771321
Limpopo	Veloren	Falls	192h Rehydration	Whole canopy	VL_Falls_A	A2	38.086	1
Limpopo	Veloren	Falls	192h Rehydration	Senesced	VL_Falls_A	A2	15.888	0.417161
Limpopo	Veloren	Falls	192h Rehydration	Green	VL_Falls_A	A2	22.886	0.600903
Limpopo	Veloren	Falls	192h Rehydration	Whole canopy	VL_Falls_A	A1	30.191	1
Limpopo	Veloren	Falls	192h Rehydration	Senesced	VL_Falls_A	A1	6.879	0.227849
Limpopo	Veloren	Falls	192h Rehydration	Green	VL_Falls_A	A1	23.618	0.782286
Limpopo	Veloren	Falls	192h Rehydration	Whole canopy	VL_Falls_A	A3	35.47	1
Limpopo	Veloren	Falls	192h Rehydration	Senesced	VL_Falls_A	A3	13.025	0.367212
Limpopo	Veloren	Falls	192h Rehydration	Green	VL_Falls_A	A3	22.96	0.647308
Limpopo	Veloren	Falls	192h Rehydration	Whole canopy	VL_Falls_B	B2	25.929	1
Limpopo	Veloren	Falls	192h Rehydration	Senesced	VL_Falls_B	B2	13.574	0.523506
Limpopo	Veloren	Falls	192h Rehydration	Green	VL_Falls_B	B2	12.698	0.489722
Limpopo	Veloren	Falls	192h Rehydration	Whole canopy	VL_Falls_B	B3	20.467	1
Limpopo	Veloren	Falls	192h Rehydration	Senesced	VL_Falls_B	B3	8.205	0.400889
Limpopo	Veloren	Falls	192h Rehydration	Green	VL_Falls_B	B3	12.544	0.612889
Limpopo	Veloren	Falls	192h Rehydration	Whole canopy	VL_Falls_C	C1	26.751	1
Limpopo	Veloren	Falls	192h Rehydration	Senesced	VL_Falls_C	C1	11.426	0.427124
Limpopo	Veloren	Falls	192h Rehydration	Green	VL_Falls_C	C1	15.664	0.585548
Limpopo	Veloren	Falls	192h Rehydration	Whole canopy	VL_Falls_C	C2	24.873	1
Limpopo	Veloren	Falls	192h Rehydration	Senesced	VL_Falls_C	C2	11.341	0.455956
Limpopo	Veloren	Falls	192h Rehydration	Green	VL_Falls_C	C2	14.021	0.563704
Limpopo	Veloren	Falls	192h Rehydration	Whole canopy	VL_Falls_C	C3	15.673	1
Limpopo	Veloren	Falls	192h Rehydration	Senesced	VL_Falls_C	C3	3.341	0.213169
Limpopo	Veloren	Falls	192h Rehydration	Green	VL_Falls_C	C3	12.452	0.794487
Limpopo	Veloren	Main Gate	192h Rehydration	Whole canopy	VL_MG_A	A2	14.568	1
Limpopo	Veloren	Main Gate	192h Rehydration	Senesced	VL_MG_A	A2	3.112	0.213619
Limpopo	Veloren	Main Gate	192h Rehydration	Green	VL_MG_A	A2	11.567	0.794001
Limpopo	Veloren	Main Gate	192h Rehydration	Whole canopy	VL_MG_A	A3	15.612	1
Limpopo	Veloren	Main Gate	192h Rehydration	Senesced	VL_MG_A	A3	6.13	0.392647
Limpopo	Veloren	Main Gate	192h Rehydration	Green	VL_MG_A	A3	9.721	0.622662
Limpopo	Veloren	Main Gate	192h Rehydration	Whole canopy	VL_MG_A	A5	13.588	1
Limpopo	Veloren	Main Gate	192h Rehydration	Senesced	VL_MG_A	A5	4.684	0.344716
Limpopo	Veloren	Main Gate	192h Rehydration	Green	VL_MG_A	A5	9.011	0.663159
Limpopo	Veloren	Main Gate	192h Rehydration	Whole canopy	VL_MG_B	B1	18.98	1
Limpopo	Veloren	Main Gate	192h Rehydration	Senesced	VL_MG_B	B1	7.156	0.377028
Limpopo	Veloren	Main Gate	192h Rehydration	Green	VL_MG_B	B1	12.197	0.642624
Limpopo	Veloren	Main Gate	192h Rehydration	Whole canopy	VL_MG_B	B2	14.586	1
Limpopo	Veloren	Main Gate	192h Rehydration	Senesced	VL_MG_B	B2	6.429	0.440765
Limpopo	Veloren	Main Gate	192h Rehydration	Green	VL_MG_B	B2	8.384	0.574798
Limpopo	Veloren	Main Gate	192h Rehydration	Whole canopy	VL_MG_B	B4	19.608	1
Limpopo	Veloren	Main Gate	192h Rehydration	Senesced	VL_MG_B	B4	8.51	0.434007
Limpopo	Veloren	Main Gate	192h Rehydration	Green	VL_MG_B	B4	11.475	0.58522
Limpopo	Veloren	Main Gate	192h Rehydration	Whole canopy	VL_MG_C	C1	20.838	1
Limpopo	Veloren	Main Gate	192h Rehydration	Senesced	VL_MG_C	C1	9.695	0.465256
Limpopo	Veloren	Main Gate	192h Rehydration	Green	VL_MG_C	C1	11.457	0.549813
Limpopo	Veloren	Main Gate	192h Rehydration	Whole canopy	VL_MG_C	C3	21.938	1
Limpopo	Veloren	Main Gate	192h Rehydration	Senesced	VL_MG_C	C3	10.513	0.479214
Limpopo	Veloren	Main Gate	192h Rehydration	Green	VL_MG_C	C3	11.784	0.53715
Limpopo	Veloren	Main Gate	192h Rehydration	Whole canopy	VL_MG_C	C4	19.903	1
Limpopo	Veloren	Main Gate	192h Rehydration	Senesced	VL_MG_C	C4	6.501	0.326634
Limpopo	Veloren	Main Gate	192h Rehydration	Green	VL_MG_C	C4	13.663	0.686479
